# Supplementary material for: Variation in Pubic Symphysis Fusion Across Primates: Implications for Obstetric Adaptation
Source: Am J Biol Anthropol. 2025 Feb 5;186(2):e25064. doi: 10.1002/ajpa.25064 (PMC11799747; doi:10.1002/ajpa.25064)
Supplement: Supplementary file 3 — Table S1. Details of specimens. [file AJPA-186-e25064-s004.xlsx]

## Sheet: ALL data
Acronym	Museum / Institution
AMNH	American Museum of Natural History (New York, USA)	NA	Information not available
DLC	Duke Lemur Center (Durham, USA)	na	Data not applicable
DMM	Digital Morphology Museum (online)
CARTA	Center for Academic Research and Training in Anthropogeny	PLEASE NOTE: a question mark in the column "fused or not" indicates our best guess, but with a moderate level of uncertainty
MfN	Museum fur Naturkunde (Berlin, Germany)
MNH	Museum of Natural History (Stuttgart, Germany)
MNHN	Museé Nationale d'Histoire Naturelle (Paris, France)
MNRJ	Museu Nacional Rio de Janeiro (Rio de Janeiro, Brazil)
NHM	Natural History Museum (London, United Kingdom)
NHMW	Naturhistorisches Museum Wien (Vienna, Austria)
NMNH	Smithsonian National Museum of Natural History (Washington D.C, USA)
PCM	Powell Cotton Museum (Kent, United Kingdom)
PRI	Primate Research Institute (Inuyama, Japan)
RBINS	Royal Belgium Institute of Natural Sciences (Brussels, Belgium)
RMCA	Royal Museum of Central Africa (Tervuren, Belgium)
UCD	University of California Davis (California, USA)
Species	ID	Alternative ID if present	PRI nº (only if on DMM) Study nº (if not on DMM yet)	Sex	Subspecies	Subgroup (Family)	Common name	Age (years), or A for adult	Weight (kg)	Number of conceptions	Number of births	Scan type (CT/MicroCT/PQ/Surface/Laser) If no scan, checked visually in the institution	Date collection	Relevant information	Locality (if wild-caught)/ Zoo (if captive)	Source/institution	Captive / Wild-caught	Comments on the specimen	Fusion symphysis	Fused or not	Type of specimen (Skeletal, Living, Cadaveric, Whole if not known if living at time of scan)
Alouatta seniculus	AMNH-211527			F		Atelidae	Red howler	A		NA	NA	MicroCT	1965-05-10	Collected by Alfredo Ximénez	Bolivia	AMNH	Wild-caught		3 pelvic bones separated, symphysis unfused	N	Skeletal
Alouatta seniculus	MNHN-ZM-AC-1998-235			F		Atelidae	Red howler	A		NA	NA	MicroCT	19 Jul 1994	Collected by Jean-Christophe Vié	French Guiana	MNHN	Wild-caught		3 pelvic bones separated, symphysis unfused	N	Skeletal
Alouatta seniculus	4704			F		Atelidae	Red howler	A		NA	NA	Surface				PRI	Captive		3 pelvic bones separated, symphysis unfused	N	Skeletal
Alouatta seniculus	AMNH-70088			M		Atelidae	Red howler	A		NA	NA	MicroCT	7 Apr 1924		Zoo	AMNH	Captive		3 pelvic bones connected but symphysis not fused	N	Skeletal
Alouatta seniculus	BE-RBINS-VER-MAM-9479			M		Atelidae	Red howler	A		NA	NA	MicroCT	1954	Dead in captivity. Donation Zoo Berches St Agathe		RBINS	No records		3 pelvic bones connected but symphysis not fused	N	Skeletal
Alouatta seniculus	MNHN_ZM-AC-1880-1026			M		Atelidae	Red howler	A		NA	NA	Laser				MNHN	No records		3 pelvic bones connected but symphysis not fused	N	Skeletal
Alouatta seniculus	MNHN_ZM-AC-1977-769			M		Atelidae	Red howler	A	9.8 kg	NA	NA	MicroCT		Rivière Oyapock		MNHN	Wild-caught		Symphysis fused	Y	Skeletal
Alouatta seniculus	MNHN-ZM-AC-1880-1107			M		Atelidae	Red howler	A		NA	NA	MicroCT		Collected by Francis Castelnau (de Laporte de) and Emilie Deville	Brazil, prob. Wild	MNHN	Wild-caught		3 pelvic bones connected but symphysis not fused	N	Skeletal
Alouatta seniculus	amnh:mammals:m-200550			F		Atelidae	Red howler	A		NA	NA	MicroCT				Morphosource - AMNH Mammal Collection	Captive	M3 in occlusion, fused pelvis	Not fused pubic symphysis	N	Cadaver in fluid
Alouatta seniculus	A3989			?		Atelidae	Red howler	A		NA	NA	Checked visually in MNHN (Paris)				MNHN	Wild-caught	Quite young, lines of fusion at epiphyses. Collected by Leschenault de la Tour, Jean-Baptiste Doumerc. Prob. wild (French Guyana)	Symphysis fused, at least on top	Y	Skeletal
Aotus trivirgatus	NHMW-Zoo1-MAMM-41185			F		Aotidae	Northern Night Monkey	2.5	No records	NA	NA	MicroCT	9 Aug 1986	Born in 1983 in Schönbrunn zoo		NHMW	Captive		3 pelvic bones separated, symphysis unfused	N	Skeletal
Aotus trivirgatus	USNM-587975			F		Aotidae	Northern Night Monkey	A		NA	NA	MicroCT	1983	Oregon Regional Primate Research Center. Collector T.I. Grand	Unknown	NMNH	No records		3 pelvic bones connected but symphysis not fused	N	Skeletal
Aotus trivirgatus	BE-RBINS-VER-MAM-14720			M		Aotidae	Northern Night Monkey	A		NA	NA	MicroCT	1964	Dead in captivity. Purchase Société de Zoologie d'Anvers		RBINS	Captive		3 pelvic bones connected, check if symphysis is fused	N	Skeletal
Aotus trivirgatus	MNHN-ZM-AC-1935-114			M		Aotidae	Northern Night Monkey	A		NA	NA	MicroCT				MNHN	Wild-caught		3 pelvic bones connected but symphysis not fused	N	Skeletal
Aotus trivirgatus	NHMW-Zoo1-MAMM-52525			M		Aotidae	Northern Night Monkey	A	No records	NA	NA	MicroCT	1 Dec 1975		Schönbrunn zoo	NHMW	Captive		3 pelvic bones connected but symphysis not fused	N	Skeletal
Aotus trivirgatus	MNRJ-53667			F		Aotidae	Northern Night Monkey	A	790	NA	NA	MicroCT	1998-04-17	Collected by Cibele Rodrigues Bonvicino	Piaçabal Ucuqui, rio Padauiri, afluente da margem direita do rio Negro	MNRJ	Wild-caught		Not fused pubic symphysis	N	Skeletal
Aotus trivirgatus	MNRJ-69297			M		Aotidae	Northern Night Monkey	A	1000	NA	NA	MicroCT	2023-02-17	Collected by Cibele Rodrigues Bonvicino	Rio Aracá, margem esquerda, em frente ao igarapé do Paula	MNRJ	Wild-caught		Not fused pubic symphysis	N	Skeletal
Ateles paniscus	1927.3.6.2			F		Atelidae	Spider monkey	A		NA	NA	MicroCT	1926-10-30		Brasil, Upper Amazonas, Furu Mannana (=Manhana)	NHM	Wild-caught		3 pelvic bones connected by possible median bar, fusion of pubic symphysis has started	Y	Skeletal
Ateles paniscus	12392			F		Atelidae	Spider monkey	A		NA	NA	Surface				PRI	Captive		3 pelvic bones separated, symphysis unfused	N	Skeletal
Ateles paniscus	MNH-40912			F		Atelidae	Spider monkey	A		NA	NA	MicroCT	Feb 1990		Zoo Kiel	MNH	Captive		3 pelvic bones separated, symphysis unfused	N	Skeletal
Ateles paniscus	1892-1115			F	ater	Atelidae	Spider monkey	A		NA	NA	MicroCT				MNHN	No records		3 pelvic bones connected but symphysis not fused	N	Skeletal
Ateles paniscus	BE-RBINS-VER-MAM-4031			M		Atelidae	Spider monkey	A		NA	NA	MicroCT	1943	Dead in captivity. Donation Société de Zoologie d'Anvers		RBINS	No records		3 pelvic bones connected, symphysis unfused	N	Skeletal
Ateles paniscus	BE-RBINS-VER-MAM-14789			M		Atelidae	Spider monkey	A		NA	NA	MicroCT	1965	Dead in captivity. Donation Société de Zoologie d'Anvers		RBINS	No records		3 pelvic bones connected, symphysis unfused	N	Skeletal
Ateles paniscus	1927.3.6.1			M		Atelidae	Spider monkey	A		NA	NA	MicroCT	1926-10-03		Brasil, Upper Amazonas, Furu Mannana (=Manhana)	NHM	Wild-caught		3 pelvic bones connected, symphysis mostly unfused but process seems to have started	Y?	Skeletal
Ateles paniscus	12393			M		Atelidae	Spider monkey	A		NA	NA	Surface				PRI	Captive		3 pelvic bones separated, symphysis unfused	N	Skeletal
Cacajao calvus	AMNH-201122			F		Pitheciidae	Black uakari	A		NA	NA	MicroCT	1928-10-17	Collected by E.S. Joseph	No records	AMNH	Wild-caught		3 pelvic bones connected but symphysis not fused	N	Skeletal
Cacajao calvus	AMNH-70192			M	rubicundus	Pitheciidae	Black uakari	A		NA	NA	MicroCT	17 Sep 1924	New York Zoological Society	Zoo	AMNH	Captive		3 pelvic bones connected but symphysis not fused	N	Skeletal
Cacajao calvus	MNRJ-1591			M		Pitheciidae	Black uakari	A		NA	NA	MicroCT		Collected by Karl Lako		MNRJ	Wild-caught		Not fused pubic symphysis	N	Skeletal
Cacajao calvus	NMRJ-1595			F		Pitheciidae	Black uakari	A		NA	NA	MicroCT	1927-09-08	Collected by Karl Lako	Paraná do Manhana	MNRJ	Wild-caught		Not fused pubic symphysis	N	Skeletal
Cacajao calvus	NMRJ-1703			M		Pitheciidae	Black uakari	A		NA	NA	MicroCT	1927-09-02	Collected by Karl Lako	Paraná do Manhana	MNRJ	Wild-caught		Not fused pubic symphysis	N	Skeletal
Cacajao calvus	NMRJ-1704			F		Pitheciidae	Black uakari	A		NA	NA	MicroCT	1927-09-01	Collected by Karl Lako	Paraná do Manhana	MNRJ	Wild-caught		Not fused pubic symphysis	N	Skeletal
Cacajao calvus	NMRJ-1705			M		Pitheciidae	Black uakari	A		NA	NA	MicroCT	1927-09-01	Collected by Karl Lako	Paraná do Manhana	MNRJ	Wild-caught		Symphysis fused	Y	Skeletal
Cacajao calvus	NMRJ-1706			M		Pitheciidae	Black uakari	A		NA	NA	MicroCT	1927-09-02	Collected by Karl Lako	Paraná do Manhana	MNRJ	Wild-caught		Not fused pubic symphysis	N	Skeletal
Cacajao melanocephalus	MNRJ-68616			F		Pitheciidae	Black uakari	A	2600	NA	NA	MicroCT	2003-12-04	Collected by Jean Philip Boubli	Santa Isabel, margem direita do Rio Negro	MNRJ	Wild-caught		Not fused pubic symphysis	N	Skeletal
Cacajao melanocephalus	ZMB_Mam_90744			F		Pitheciidae	Black uakari	A		NA	NA	MicroCT		Collected by K. Lako and R. Awag	Rio Jahu, Brazil	MfN	Wild-caught		3 pelvic bones separated, symphysis unfused	N	Skeletal
Cacajao melanocephalus	ZMB_Mam_46145			M		Pitheciidae	Black uakari	A		NA	NA	MicroCT	Mar 1932	Collected by K. Lako	Rio Jahu, Brazil	MfN	Wild-caught		3 pelvic bones separated, symphysis unfused	N	Skeletal
Cacajao melanocephalus	ZMB_Mam_91315			M		Pitheciidae	Black uakari	A		NA	NA	MicroCT	1932	Collected by K. Lako	Rio Jahu, Brazil	MfN	Wild-caught		3 pelvic bones separated, symphysis unfused	N	Skeletal
Callicebus moloch	1926.5.5.14			F		Pitheciidae	Red-bellied titi	A		NA	NA	MicroCT	1925-09-28		Brasil, mazonas, Solimoes, R. Purus, Ayapuà	NHM	Wild-caught		3 pelvic bones connected but symphysis not fused	N	Skeletal
Callicebus moloch	1926.5.5.16			F		Pitheciidae	Red-bellied titi	A		NA	NA	MicroCT	1925-11-15		Brasil, Amazonas, Solimoes, Paranà do Jacare, Canabouca	NHM	Wild-caught		3 pelvic bones connected but symphysis not fused	N	Skeletal
Callicebus moloch	AMNH-94977			M		Pitheciidae	Red-bellied titi	A		NA	NA	MicroCT	9 Apr 1931	Collected by Olalla and brothers	Brazil	AMNH	Wild-caught		3 pelvic bones connected but symphysis not fused	N	Skeletal
Callicebus moloch	1925.12.11.7			M		Pitheciidae	Red-bellied titi	A		NA	NA	MicroCT	1925-02-07	C. Castaneoventris	Brasil, Amazonas, Paranà do Jacaré, Canabouca	NHM	Wild-caught		3 pelvic bones connected, not sure if symphysis is fused	N?	Skeletal
Callicebus moloch	1926.5.5.11			M		Pitheciidae	Red-bellied titi	A		NA	NA	MicroCT	1925-09-26		Brasil, mazonas, Solimoes, R. Purus, Ayapuà	NHM	Wild-caught		3 pelvic bones connected, not sure if symphysis is fused	N?	Skeletal
Callicebus moloch	ZMB_Mam_35776			F		Pitheciidae	Red-bellied titi	A		NA	NA	MicroCT	1926	Collected by K. Lako	Brazil, Ayapua, Rio Purus	MfN	Wild-caught		3 pelvic bones separated, symphysis unfused	N	Skeletal
Callimico goeldii	NHMW-Zoo1-MAMM-62188			F		Callitrichidae	Goeldi's Marmoset	A	No records	NA	NA	MicroCT	2000-10-12		Schönbrunn zoo	NHMW	Captive		3 pelvic bones connected, unfused symphysis	N	Skeletal
Callimico goeldii	USNM-573934			F		Callitrichidae	Goeldi's Marmoset	A	0.444	NA	NA	MicroCT	1989-03-21		Unknown	NMHN	No records		3 pelvic bones separated, symphysis unfused	N	Skeletal
Callimico goeldii	USNM-575153			F		Callitrichidae	Goeldi's Marmoset	3.7	No records	NA	NA	MicroCT	28 Jul 1992		Unknown	NMHN	No records		3 pelvic bones connected, symphysis unfused	N	Skeletal
Callimico goeldii	NHMW-Zoo1-MAMM-62187			M		Callitrichidae	Goeldi's Marmoset	A	No records	NA	NA	MicroCT	2000-10-12		Schönbrunn zoo	NHMW	Captive		3 pelvic bones connected, check if symphysis is fused	N	Skeletal
Callimico goeldii	NHMW-Zoo1-MAMM-62189			M		Callitrichidae	Goeldi's Marmoset	A	No records	NA	NA	MicroCT	2000-10-15		Schönbrunn zoo	NHMW	Captive		3 pelvic bones connected, check if symphysis is fused	N	Skeletal
Callimico goeldii	NHMW-Zoo1-MAMM-75361			M		Callitrichidae	Goeldi's Marmoset	A	No records	NA	NA	MicroCT	2016-06-04		Wels Zoo	NHMW	Captive		3 pelvic bones separated, symphysis unfused	N	Skeletal
Callimico goeldii	amnh:mammals:m-183291			M		Callitrichidae	Goeldi's Marmoset	A		NA	NA	MicroCT				Morphosource - AMNH Mammal Collection	Captive	M3 erupted, ephiphyses fused or almost fused	Not fused pubic symphysis	N	Cadaver in fluid
Callimico goeldii	amnh:mammals:m-183285			M		Callitrichidae	Goeldi's Marmoset	A		NA	NA	MicroCT				Morphosource - AMNH Mammal Collection	Captive	M3 erupted, ephiphyses fused or almost fused	Not fused pubic symphysis	N	Cadaver in fluid
Callithrix jacchus	NHMW-Zoo1-MAMM-68648			F		Callitrichidae	Common marmoset	A	0.287	NA	NA	MicroCT	2013-10-14		Schönbrunn zoo	NHMW	Captive		3 pelvic bones connected by fused symphysis	Y	Skeletal
Callithrix jacchus	NHMW-Zoo1-MAMM-73696			F		Callitrichidae	Common marmoset	A	0.265	NA	NA	MicroCT	2017-03-30		Wels Zoo	NHMW	Captive		3 pelvic bones connected by fused symphysis	Y	Skeletal
Callithrix jacchus	NHMW-Zoo1-MAMM-20120			M		Callitrichidae	Common marmoset	A	0.232	NA	NA	MicroCT	14 Apri 1975	From pet shop Krems	Unknown	NHMW	Captive		3 pelvic bones connected by fused symphysis	Y	Skeletal
Callithrix jacchus	NHMW-Zoo1-MAMM-61451			M		Callitrichidae	Common marmoset	A	No records	NA	NA	MicroCT	1 Dec 1999		Schönbrunn zoo	NHMW	Captive		3 pelvic bones connected by fused symphysis	Y	Skeletal
Callithrix jacchus	NHMW-Zoo1-MAMM-67852			M		Callitrichidae	Common marmoset	A	No records	NA	NA	MicroCT	7 Apr 2010		Schönbrunn zoo	NHMW	Captive		3 pelvic bones connected but symphysis not fused	N	Skeletal
Callithrix jacchus	BE-RBINS-VER-MAM-4022			F		Callitrichidae	Common marmoset	A		NA	NA	MicroCT	1926-10-25	Dead in captivity. Donation Société de Zoologie d'Anvers		RBINS	Captive		2 innominates connected but symphysis not fused	N	Skeletal
Cebus albifrons	1900-318			F		Cebidae	White-fronted capuchin monkey	A		NA	NA	Checked visually in MNHN (Paris)				MNHN	No records		Symphysis fused	Y	Skeletal
Cebus albifrons	1912-58			F		Cebidae	White-fronted capuchin monkey	A		NA	NA	Checked visually in MNHN (Paris)				MNHN	No records		Symphysis fused	Y	Skeletal
Cercocebus agilis	2000-835			F		Cercopithecidae	Agile Mangabey	13.8		NA	NA	Checked visually in MNHN (Paris)				MNHN	Captive	born 17/12/1982, dead 5/9/1996 at age 13 y 9 mo	Symphysis fused	Y	Skeletal
Cercocebus torquatus	ZD.1938.7.7.5			F	torquatus	Cercopithecidae	White Collared Mangabey	A		NA	NA	MicroCT	7/3/1938	AKA Red-Capped Mangabey	Cameroon, Nkan River, Yabassi district	NHM	Wild-caught		3 pelvic bones separated, symphysis unfused	N	Skeletal
Cercocebus torquatus	NH.MER.38.81			F		Cercopithecidae	White Collared Mangabey	A		NA	NA	MicroCT	07/03/1938	AKA Red-Capped Mangabey	Yabassi District, Cameroon	PCM	Wild-caught	Actual specimen does not exist anymore, only 3D printing	3 pelvic bones separated, symphysis unfused	N	Skeletal
Cercocebus torquatus	12401			F		Cercopithecidae	White Collared Mangabey	A		NA	NA	Surface	July 2022 (Eishi)	AKA Red-Capped Mangabey		PRI	Captive		3 pelvic bones separated, symphysis unfused	N	Skeletal
Cercocebus torquatus	NH.CAM1.18			M		Cercopithecidae	White Collared Mangabey	A		NA	NA	CT	21 Feb 1929	AKA Red-Capped Mangabey	Belar, S Cameroon	PCM	Wild-caught		3 pelvic bones separated, symphysis unfused	N	Skeletal
Cercocebus torquatus	NH.MER38.39			M		Cercopithecidae	White Collared Mangabey	A		NA	NA	CT	11 Feb 1938	AKA Red-Capped Mangabey	Yabassi District, Cameroon	PCM	Wild-caught		3 pelvic bones separated, symphysis unfused	N	Skeletal
Cercocebus torquatus	NH.MER.38.71			M		Cercopithecidae	White Collared Mangabey	A		NA	NA	MicroCT	25/02/1938	AKA Red-Capped Mangabey	Yabassi District, Cameroon	PCM	Wild-caught	Actual specimen does not exist anymore, only 3D printing	3 pelvic bones separated, symphysis unfused	N	Skeletal
Cercopithecus nictitans	MNHN_ZM_AC-1946-2			F		Cercopithecidae	Greater Spot-Nosed Guenon	A		NA	NA	Laser				MNHN	Prob. wild-caught		3 pelvic bones connected by fused symphysis	Y	Skeletal
Cercopithecus nictitans	MNHN_ZM_MO-1963-299			F		Cercopithecidae	Greater Spot-Nosed Guenon	A		NA	NA	Laser				MNHN	Wild-caught		3 pelvic bones separated, symphysis unfused	N	Skeletal
Cercopithecus nictitans	NH.MER33.410			F		Cercopithecidae	Greater Spot-Nosed Guenon	A		NA	NA	CT	30 Mar 1933	AKA Greater Spot-Nosed Monkey	Obala, Batouri District, Cameroon	PCM	Wild-caught		3 pelvic bones separated, symphysis unfused	N	Skeletal
Cercopithecus nictitans	NH.MER32.691			F		Cercopithecidae	Greater Spot-Nosed Guenon	A		NA	NA	PQ + CT	5 Oct 1932	AKA Greater Spot-Nosed Monkey	Obala, Batouri District, Cameroon	PCM	Wild-caught		3 pelvic bones separated, symphysis unfused	N	Skeletal
Cercopithecus nictitans	NH.MER32.793			F		Cercopithecidae	Greater Spot-Nosed Guenon	A		NA	NA	CT	15 Oct 1932	AKA Greater Spot-Nosed Monkey	Obala, Batouri District, Cameroon	PCM	Wild-caught		3 pelvic bones separated, symphysis unfused	N	Skeletal
Cercopithecus nictitans	MNHN-ZM-MO-1990-47			M		Cercopithecidae	Greater Spot-Nosed Guenon	A		NA	NA	Laser				MNHN	Wild-caught		3 pelvic bones connected by fused symphysis	Y	Skeletal
Cercopithecus nictitans	NH.MER32.305			M		Cercopithecidae	Greater Spot-Nosed Guenon	A		NA	NA	CT	3 Jul 1932	AKA Greater Spot-Nosed Monkey	Meyoss, Batouri District, Cameroon	PCM	Wild-caught		3 pelvic bones separated, symphysis unfused	N	Skeletal
Cercopithecus nictitans	NH.MER32.336			M		Cercopithecidae	Greater Spot-Nosed Guenon	A		NA	NA	CT	6 Jul 1932	AKA Greater Spot-Nosed Monkey	Meyoss, Batouri District, Cameroon	PCM	Wild-caught		3 pelvic bones separated, symphysis unfused	N	Skeletal
Cercopithecus nictitans	NH.MER32.836			M		Cercopithecidae	Greater Spot-Nosed Guenon	A		NA	NA	CT	18 Oct 1932	AKA Greater Spot-Nosed Monkey	Obala, Batouri District, Cameroon	PCM	Wild-caught		3 pelvic bones separated, symphysis unfused	N	Skeletal
Chiropotes satanas	2005-696			M		Pitheciidae	Black bearded saki	A		NA	NA	Checked visually in MNHN (Paris)				MNHN	No records		Symphysis fused	Y	Skeletal
Chlorocebus aethiops	FMNH-127783			F	pygerythrus	Cercopithecidae	Vervet monkey	A		NA	NA	MicroCT	9 Sep 1928	Collected by I.J. Perkins	Serengeti, Tanzania	FMNH	Wild-caught		3 pelvic bones separated, symphysis unfused	N	Skeletal
Chlorocebus aethiops	MNHN-ZM-AC-1978-109			F		Cercopithecidae	Vervet monkey	A		NA	NA	Laser				MNHN	No records		3 pelvic bones separated, symphysis unfused	N	Skeletal
Chlorocebus aethiops	USNM-399308			F		Cercopithecidae	Vervet monkey	A		NA	NA	MicroCT			Unknown	NMNH	No records		3 pelvic bones separated, symphysis unfused	N	Skeletal
Chlorocebus aethiops	USNM-399309			F		Cercopithecidae	Vervet monkey	A		NA	NA	MicroCT			Unknown	NMNH	No records		3 pelvic bones separated, symphysis unfused	N	Skeletal
Chlorocebus aethiops	BE-RBINS-VER-MAM-4098			M		Cercopithecidae	Vervet monkey	A		NA	NA	MicroCT	11 Aug 1926	Dead in captivity. Donation Société de Zoologie d'Anvers		RBINS	Captive		3 pelvic bones connected with wire and glue	N	Skeletal
Chlorocebus aethiops	MNHN-ZM-CG 1969-419			M	aethiops	Cercopithecidae	Vervet monkey	A		NA	NA	Laser	2 jun 1968	Collected by Jean Dorst	Ethiopia	MNHN	Wild-caught		3 pelvic bones connected but symphysis not fused	N	Skeletal
Chlorocebus aethiops	MNHN-ZM-AC-1966-311			M		Cercopithecidae	Vervet monkey	A		NA	NA	Laser				MNHN	No records		3 pelvic bones separated, symphysis unfused	N	Skeletal
Chlorocebus aethiops	NHMW-Zoo1-MAMM-2718			M		Cercopithecidae	Vervet monkey	A		NA	NA	MicroCT	22 Jan 1909		Schönbrunn zoo	NHMW	Captive		3 pelvic bones separated, symphysis unfused	N	Skeletal
Chlorocebus aethiops	NHMW-Zoo1-MAMM-18706			M		Cercopithecidae	Vervet monkey	A		NA	NA	MicroCT	7 Sep 1973	Animal trafficking and then captive	Schönbrunn zoo	NHMW	Captive	Animal trafficking, ended up in Schönbrunn Zoo	3 pelvic bones separated, symphysis unfused	N	Skeletal
Chlorocebus aethiops	PRI#7801		Study nº 2913	F		Cercopithecidae	Vervet monkey	A	No recorded info	NA	NA	CT			No recorded info	PRI	Captive		Not fused pubic symphysis	N	Cadaver in formaline
Chlorocebus aethiops	PRI#11029	Cae14	PRI-CT nº 28	M		Cercopithecidae	Vervet monkey	23	3.78	NA	NA	CT			Kyoto University Primate Research Institute	DMM	Captive		Symphysis fused, at least on top	Y	Living
Chlorocebus aethiops	PRI#7805		Study nº 2954	M		Cercopithecidae	Vervet monkey	A	No recorded info	NA	NA	CT			No recorded info	PRI	Captive		Symphysis fused - early stage	Y	Cadaver in formaline
Chlorocebus aethiops	1923-2483			M	sabaeus	Cercopithecidae	Vervet monkey	A		NA	NA	Checked visually in MNHN (Paris)				MNHN	No records		Symphysis fused	Y	Skeletal
Chlorocebus aethiops	1911-377			M	sabaeus	Cercopithecidae	Vervet monkey	A		NA	NA	Checked visually in MNHN (Paris)				MNHN	No records		Symphysis fused	Y	Skeletal
Colobus guereza	ZD.1972.138			F	matschiei	Cercopithecidae	Black and white colobus	A		NA	NA	CT	8/9/1962		Kenya, Kakamega, Nyanza, 5000 feet	NHM	Wild-caught		3 pelvic bones separated, symphysis unfused	N	Skeletal
Colobus guereza	NH.MER33.277			F	occidentalis	Cercopithecidae	Black and white colobus	A		NA	NA	CT	12/3/1933	Specimens will be labelled 'Black and White Colobus'	Obala, Batouri District, Cameroon	PCM	Wild-caught		3 pelvic bones separated, symphysis unfused	N	Skeletal
Colobus guereza	NH.MER35.66			F	occidentalis	Cercopithecidae	Black and white colobus	A		NA	NA	MicroCT	17/04/1935		Between Batouri & Lomie/Cameroon	PCM	Wild-caught	Actual specimen does not exist anymore, only 3D printing	3 pelvic bones separated, symphysis unfused	N	Skeletal
Colobus guereza	MNHN-ZM-AC-1976-326			M	guereza	Cercopithecidae	Black and white colobus	A		NA	NA	Laser	10 feb 1973	Collected by Jean Prévost	Cameroon	MNHN	Wild-caught		3 pelvic bones connected, symphysis either unfused or just beginning to fuse	N	Skeletal
Colobus guereza	NH.FC.98			M	occidentalis	Cercopithecidae	Black and white colobus	A		NA	NA	CT	27/3/1927	Specimens will be labelled 'Black and White Colobus'	M'Boko, French Congo	PCM	Wild-caught		3 pelvic bones connected, pubic symphysis partially fused	Y	Skeletal
Colobus guereza	NH.MER37.749			M	occidentalis	Cercopithecidae	Black and white colobus	A		NA	NA	CT	14/4/1937	Specimens will be labelled 'Black and White Colobus'	Lomie district, Cameroon	PCM	Wild-caught		3 pelvic bones separated, symphysis unfused	N	Skeletal
Colobus guereza	NH.MER39.303			M	occidentalis	Cercopithecidae	Black and white colobus	A		NA	NA	CT	0/7/1939	Specimens will be labelled 'Black and White Colobus'	Ndokyam Hills, Yabbassi, Cameroon	PCM	Wild-caught		3 pelvic bones separated, symphysis unfused	N	Skeletal
Colobus guereza	PRI#8411		Study nº 2943	F		Cercopithecidae	Black and white colobus	A	No recorded info	NA	NA	CT			No recorded info	PRI	Captive		Not fused pubic symphysis	N	Cadaver in formaline
Daubentonia madagascariensis	MNHN-ZM-AC-1911-136			F		Daubentoniidae	Aye-aye	A		NA	NA	MicroCT				MNHN	No records		3 pelvic bones connected, pubis unfused but touching	N	Skeletal
Daubentonia madagascariensis	MNHN-ZM-AC-1901-647			M		Daubentoniidae	Aye-aye	A		NA	NA	MicroCT				MNHN	No records		3 pelvic bones separated, symphysis unfused	N	Skeletal
Daubentonia madagascariensis	MNHN_ZM-MO-1992-4			M		Daubentoniidae	Aye-aye	A		NA	NA	Laser				MNHN	No records		3 pelvic bones separated, symphysis unfused	N	Skeletal
Daubentonia madagascariensis	2005-257			F		Daubentoniidae	Aye-aye	A		NA	NA	Checked visually in MNHN (Paris)				MNHN	No records	one os coxae broken	Not fused pubic symphysis	N	Skeletal
Daubentonia madagascariensis	2002-78			M		Daubentoniidae	Aye-aye	A		NA	NA	Checked visually in MNHN (Paris)				MNHN	No records	no sacrum	Not fused pubic symphysis	N	Skeletal
Daubentonia madagascariensis	2002-79			?		Daubentoniidae	Aye-aye	A		NA	NA	Checked visually in MNHN (Paris)				MNHN	No records	A lot of soft tissue	Not fused pubic symphysis	N	Skeletal
Daubentonia madagascariensis	1883-648			?		Daubentoniidae	Aye-aye	A		NA	NA	Checked visually in MNHN (Paris)				MNHN	Wild-caught	prob. Wild-caught (Madagascar)	Not fused pubic symphysis	N	Skeletal
Erythrocebus patas	MNHN-ZM-AC-1891-975			F		Cercopithecidae	Patas monkey	A		NA	NA	CT/Laser				MNHN	Wild-caught		L innominate and sacrum connected, R innominate separated	N	Skeletal
Erythrocebus patas	NHMW-Zoo1-MAMM-13491			M		Cercopithecidae	Patas monkey	9		NA	NA	MicroCT	11 mar 1971	Arrived in Schönbrunn from the West Berlin Zoo on March 18, 1964 when he was about 2 years old	Schönbrunn zoo	NHMW	Captive	~9yo specimen when died	Almost completely fused symphysis but sacrum separated	Y	Skeletal
Erythrocebus patas	MNHN-ZM-AC-1912-127			F		Cercopithecinae	Patas monkey	A		NA	NA	Laser				MNHN	No records		3 pelvic bones connected, symphysis fused	Y	Skeletal
Erythrocebus patas	NHMW-Zoo1-MAMM-2790/B 3883			F		Cercopithecinae	Patas monkey	A?		NA	NA	MicroCT	29 Sep 1923	In database says "immature"	Schönbrunn zoo	NHMW	Captive	Old subadult or young adult.	3 pelvic bones separated, symphysis unfused	N	Skeletal
Erythrocebus patas	NHMW-Zoo1-MAMM-31563			F		Cercopithecinae	Patas monkey	A		NA	NA	MicroCT	23 may 1979	Animal trafficking and then captive	Schönbrunn zoo	NHMW	Captive		3 pelvic bones separated, symphysis unfused	N	Skeletal
Erythrocebus patas	MNHN-ZM-AC-1966-2165			M		Cercopithecinae	Patas monkey	A		NA	NA	CT/Laser			Zimbabwe	MNHN	Wild-caught		3 pelvic bones separated, symphysis unfused	N	Skeletal
Erythrocebus patas	NHMW-Zoo1-MAMM-743/ST 1567			M		Cercopithecinae	Patas monkey	A		NA	NA	MicroCT	1856		Sudan, Fazogli	NHMW	Wild-caught		3 pelvic bones connected, check if symphysis is fused	Y	Skeletal
Eulemur fulvus	DPC-OST-58			F	albifrons	Lemuridae	Common brown lemur	>13	No info	NA	NA	MicroCT				DLC	Captive	14 offspring, 10 births. Cadaver dlc-554f. Wild-caught, age estimated when she arrived in the US. It’s very possible she is much older.	3 pelvic bones connected by fused symphysis	Y	Skeletal
Eulemur fulvus	DPC-OST-95			F		Lemuridae	Common brown lemur	18.2	2.36	NA	NA	MicroCT		1033C; 507F “Puppet”; DOB 4/17/61; DOD 7/21/79.		DLC	No records		3 pelvic bones connected but symphysis not fused	N	Skeletal
Eulemur fulvus	DPC-OST-104			F	rufus	Lemuridae	Common brown lemur	18.9	No info	NA	NA	MicroCT		519f (or 5194) “Red Child”; DOB 3/4/66; DOD 7/3/85		DLC	Captive		3 pelvic bones connected but symphysis not fused	N	Skeletal
Eulemur fulvus	BE-RBINS-VER-MAM-667			M	rufus	Lemuridae	Common brown lemur	A		NA	NA	MicroCT	1932	Purchase Malaurent	Madagascar	RBINS	Wild-caught		3 pelvic bones connected but symphysis not fused	N	Skeletal
Eulemur fulvus	BE-RBINS-VER-MAM-4005			M	rufus	Lemuridae	Common brown lemur	A		NA	NA	MicroCT	1943	Dead in captivity. Donation Société de Zoologie d'Anvers		RBINS	Captive		3 pelvic bones connected by fused symphysis	Y	Skeletal
Eulemur fulvus	DPC-OST-56			M	albifrons	Lemuridae	Common brown lemur	>16	No info	NA	NA	MicroCT				DLC	Captive	It was originally wild caught and brought to the US in 1964. It died at the DLC on 4/10/1980 so it’s at least 16 yrs old if not older.	3 pelvic bones connected by fused symphysis	Y	Skeletal
Eulemur fulvus	DPC-OST-100			M	albifrons	Lemuridae	Common brown lemur	10	3.577	NA	NA	MicroCT		4580M “Joshua”; 1284;		DLC	Captive		3 pelvic bones connected by fused symphysis	Y	Skeletal
Eulemur fulvus	DPC-OST-102			M	albifrons	Lemuridae	Common brown lemur	14.1	2.451	NA	NA	MicroCT		3597M “Liberty”; 1408 L.f.a.;		DLC	Captive		3 pelvic bones connected by fused symphysis	Y	Skeletal
Eulemur fulvus	MNHN-ZM-AC-1962-231			M		Lemuridae	Common brown lemur	A		NA	NA	MicroCT				MNHN	No records		2 innominates connected, sacrum separated, fused symphysis, but visible line at back	Y	Skeletal
Eulemur fulvus	ZE.1949.1.18.1			M	collaris	Lemuridae	Common brown lemur	A		NA	NA	MicroCT			Royal Zoo Scotland	NHM	Captive		3 pelvic bones separated, symphysis unfused	N	Skeletal
Eulemur fulvus	dlc:5547f			F		Lemuridae	Common brown lemur	34	2023-06-01	NA	NA	MicroCT			Morphosource - DLC	DLC	Captive		Symphysis fused - middle stage	Y	Frozen
Eulemur fulvus	dlc:5776f			F		Lemuridae	Common brown lemur	25	2023-07-01	NA	NA	MicroCT			Morphosource - DLC	DLC	Captive		Not fused pubic symphysis	N	Frozen
Eulemur fulvus	dlc:5982f			F		Lemuridae	Common brown lemur	28	2023-09-01	NA	NA	MicroCT			Morphosource - DLC	DLC	Captive		Symphysis fused - late stage	Y	Frozen
Eulemur fulvus	dlc:6257f			F		Lemuridae	Common brown lemur	27	2023-08-01	NA	NA	MicroCT			Morphosource - Duke Lemur Center	DLC	Captive		Not fused pubic symphysis	N	Frozen
Eulemur fulvus	dlc:576m			M		Lemuridae	Common brown lemur	4	No info	NA	NA	MicroCT			Morphosource - Duke Lemur Center	DLC	Captive		Fusing (or fused?) pubic symphysis	Y	Frozen
Eulemur fulvus	dlc:5530m			M		Lemuridae	Common brown lemur	11	2023-09-01	NA	NA	MicroCT			Morphosource - Duke Lemur Center	DLC	Captive		Symphysis fused - late stage?	Y	Frozen
Eulemur fulvus	dlc:5800m			M		Lemuridae	Common brown lemur	20	2023-01-02	NA	NA	MicroCT			Morphosource - Duke Lemur Center	DLC	Captive		Not fused pubic symphysis	N	Frozen
Eulemur fulvus	dlc:5919m			M		Lemuridae	Common brown lemur	32	2023-09-01	NA	NA	MicroCT			Morphosource - Duke Lemur Center	DLC	Captive		Symphysis fused - late stage	Y	Frozen
Eulemur fulvus	dlc:6081m			M		Lemuridae	Common brown lemur	28	2023-09-01	NA	NA	MicroCT			Morphosource - Duke Lemur Center	DLC	Captive		Symphysis fused - early stage	Y	Frozen
Eulemur fulvus	dlc:6184m			M		Lemuridae	Common brown lemur	28	2023-02-02	NA	NA	MicroCT			Morphosource - Duke Lemur Center	DLC	Captive		Symphysis fused - early stage	Y	Frozen
Eulemur fulvus	dlc:6225m			M		Lemuridae	Common brown lemur	27	2023-09-01	NA	NA	MicroCT			Morphosource - Duke Lemur Center	DLC	Captive		Fusing pubic symphysis?	N?	Frozen
Eulemur fulvus	dlc:6367m			M		Lemuridae	Common brown lemur	9	2023-08-01	NA	NA	MicroCT			Morphosource - Duke Lemur Center	DLC	Captive		Symphysis fused - late stage	Y	Frozen
Eulemur fulvus	DPC-OST-57			F	albifrons	Lemuridae	Common brown lemur	17	No info	NA	NA	MicroCT			Morphosource - Duke Lemur Center	DLC	Wild-caught	Age estimated	2 innominates connected but symphysis not fused	N	Skeletal
Eulemur fulvus	1987-168			M	albifrons	Lemuridae	Common brown lemur	A		NA	NA	Checked visually in MNHN (Paris)				MNHN	Wild-caught	Was in a zoo for one year after capture, died there in 1986. Collected by Petter, Jean-Jacques on 13 May 1985 in Madagascar	Central bar visible, fused at back	Y	Skeletal
Eulemur fulvus	2021-2031			F	albifrons	Lemuridae	Common brown lemur	A		NA	NA	Checked visually in MNHN (Paris)				MNHN	No records	Reserve de la Haute Touche	Not fused pubic symphysis	N	Skeletal
Eulemur fulvus	1906-96			M	coronatus	Lemuridae	Common brown lemur	A		NA	NA	Checked visually in MNHN (Paris)				MNHN	No records		Symphysis fused, median bar	Y	Skeletal
Eulemur fulvus	2021-1550			F	coronatus	Lemuridae	Common brown lemur	17		NA	NA	Checked visually in MNHN (Paris)				MNHN	Captive	Reserve de la Haute Touche. Born in captivity in 2002, dead 2019 (17 y old), weight 780g	Not fused pubic symphysis	N	Skeletal
Eulemur fulvus	1996-2160			M	fulvus	Lemuridae	Common brown lemur	A		NA	NA	Checked visually in MNHN (Paris)				MNHN	No records	Young, mandible unfused. Epiphyses fused and M3 fully emerged, though.	Not fused pubic symphysis	N	Skeletal
Eulemur fulvus	1960-4	7960-4		F	rufus	Lemuridae	Common brown lemur	A		NA	NA	Checked visually in MNHN (Paris)				MNHN	No records		Not fused pubic symphysis	N	Skeletal
Euoticus elegantulus	NH.MER32.129			F		Galagidae	Western Needle-Clawed Galago	A		NA	NA	PQ	1932-06-06		Lumbindu/Batouri/Cameroon	PCM	Wild-caught		3 pelvic bones connected but symphysis not fused	N	Skeletal
Euoticus elegantulus	NH.MER32.228			F		Galagidae	Western Needle-Clawed Galago	A		NA	NA	PQ	1932-06-19		Kanyol/Batouri/Cameroon	PCM	Wild-caught		3 pelvic bones connected but symphysis not fused	N	Skeletal
Euoticus elegantulus	NH.MER32.65			M		Galagidae	Western Needle-Clawed Galago	A		NA	NA	PQ	1932-05-24		Lelo/Batouri/Cameroon	PCM	Wild-caught		3 pelvic bones connected but symphysis not fused	N	Skeletal
Euoticus elegantulus	NH.MER32.234			M		Galagidae	Western Needle-Clawed Galago	A		NA	NA	PQ	1932-06-20		Kanyol/Batouri/Cameroon	PCM	Wild-caught		3 pelvic bones connected, symphysis not fused?	N?	Skeletal
Euoticus elegantulus	1936.10.28.2			M		Galagidae	Western Needle-Clawed Galago	A		NA	NA	MicroCT	1933-04-06		Cameroon, Batouri District	NHM	Wild-caught	Merfield Collection in tag, so we assume it is wild-caught	3 pelvic bones separated, symphysis unfused	N	Skeletal
Euoticus elegantulus	amnh:mammals:m-269928			M		Galagidae	Western Needle-Clawed Galago	A		NA	NA	MicroCT				AMNH	Captive		3 pelvic bones connected	N	Whole
Euoticus elegantulus	NH.MER33.335			F		Galagidae	Western Needle-Clawed Galago	A		NA	NA	PQ	1933-03-17		Meyoss/ Batouri/Cameroon	PCM	Wild-caught		R innominate and sacrum connected, L innominate separated	N	Skeletal
Galago moholi	DPC_OST_83			M		Lorisidae	Mohol bushbaby	5.5		NA	NA	MicroCT				DLC	Captive	Cadaveric equivalent dlc-2028. “Locust”; DOB: 10-11-82; DOD 10-4-88	3 pelvic bones connected but symphysis not fused	N	Skeletal
Galago moholi	DPC_OST_88			M		Lorisidae	Mohol bushbaby	6		NA	NA	MicroCT				DLC	Captive	Cadaveric equivalent dlc-1089. 1089M “Buckeye”; Est Birth 1980; DOD 5/23/86	3 pelvic bones connected but symphysis not fused	N	Skeletal
Galago moholi	dlc:3158f			F		Galagidae	Mohol bushbaby	11	0.11	NA	1	MicroCT			Morphosource - Duke Lemur Center	DLC	Captive		Not fused pubic symphysis	N	Frozen
Galago moholi	dlc:3141f			F		Galagidae	Mohol bushbaby	9	0.14	NA	2	MicroCT			Morphosource - Duke Lemur Center	DLC	Captive		Not fused pubic symphysis	N	Frozen
Galago moholi	dlc:3143f			F		Galagidae	Mohol bushbaby	14	0.98	NA	2	MicroCT			Morphosource - Duke Lemur Center	DLC	Captive		Not fused pubic symphysis	N	Frozen
Galago moholi	dlc:2016f			F		Galagidae	Mohol bushbaby	5	0.14	NA	3	MicroCT			Morphosource - Duke Lemur Center	Morphosource - DLC	Captive	This was a wild caught animal. Her age is an estimate.	Not fused pubic symphysis	N	Frozen
Galago moholi	dlc:1087f			F		Galagidae	Mohol bushbaby	9	No recorded info	NA	9	MicroCT			Morphosource - Duke Lemur Center	Morphosource - DLC	Captive	This was a wild caught animal. Her age is an estimate.	Not fused pubic symphysis	N	Frozen
Galago moholi	dlc:3187m			M		Galagidae	Mohol bushbaby	7	0.12	NA	NA	MicroCT			Morphosource - Duke Lemur Center	DLC	Captive		Not fused pubic symphysis	N	Frozen
Galago moholi	dlc:3185m			M		Galagidae	Mohol bushbaby	6	0.15	NA	NA	MicroCT			Morphosource - Duke Lemur Center	DLC	Captive		Not fused pubic symphysis	N	Frozen
Galago moholi	dlc:3123f			F		Galagidae	Mohol bushbaby	0.75	0.11	NA	0	MicroCT			Morphosource - Duke Lemur Center	DLC	Captive	Only lived to be 9 months old	Not fused pubic symphysis	N	Frozen
Galago moholi	dlc:3190m			M		Galagidae	Mohol bushbaby	4	0.16	NA	NA	MicroCT			Morphosource - Duke Lemur Center	DLC	Captive		Not fused pubic symphysis	N	Frozen
Galago moholi	dlc:3007f			F		Galagidae	Mohol bushbaby	0.83	No recorded info	NA	0	MicroCT			Morphosource - Duke Lemur Center	DLC	Captive	Only lived to be 10 months old	Not fused pubic symphysis	N	Frozen
Galago moholi	dlc:2061m			M		Galagidae	Mohol bushbaby	4	No recorded info	NA	NA	MicroCT			Morphosource - Duke Lemur Center	DLC	Captive		Not fused pubic symphysis	N	Frozen
Galago moholi	dlc:2041m			M		Galagidae	Mohol bushbaby	4	0.14	NA	NA	MicroCT			Morphosource - Duke Lemur Center	DLC	Captive		Not fused pubic symphysis	N	Frozen
Galago senegalensis	DPC-OST-5			F		Galagidae	Senegal bushbaby	4	0.3	NA	NA	MicroCT			Duke Lemur Center	DLC	Captive	1 offspring (1 birth). Cadaver dlc-1063f	3 pelvic bones separated, symphysis unfused	N	Skeletal
Galago senegalensis	DPC-OST-7			F		Galagidae	Senegal bushbaby	2	0.24	NA	NA	MicroCT			Duke Lemur Center	DLC	Captive	1 offspring (1 birth). Cadaver dlc-306f	3 pelvic bones separated, symphysis unfused	N	Skeletal
Galago senegalensis	DPC-OST-8			F		Galagidae	Senegal bushbaby	4	0.12	NA	NA	MicroCT			Duke Lemur Center	DLC	Wild-caught	0 offspring (0 births). Age estimated. Cadaver dlc-1072f	3 pelvic bones separated, symphysis unfused	N	Skeletal
Galago senegalensis	ZD.1962.27			M	braccatus	Galagidae	Senegal bushbaby	A		NA	NA	MicroCT	1960-10-04		Kenya, 12 miles W of Naro Moru, 6500 feet	NHM	Wild-caught		3 pelvic bones connected. Symphysis not fused	N	Skeletal
Galago senegalensis	1966-338			M		Galagidae	Senegal bushbaby	A		NA	NA	MicroCT				MNHN	No records		3 pelvic bones separated, symphysis unfused	N	Skeletal
Galago senegalensis	PRI#9136		Study nº 2926	M		Galagidae	Senegal bushbaby	A	0.224	NA	NA	MicroCT			PRI	PRI	Captive		Not fused pubic symphysis	N	Cadaver in formaline
Galago senegalensis	PRI#9223		Study nº 2925	F		Galagidae	Senegal bushbaby	A	0.19	NA	NA	MicroCT			PRI	PRI	Captive		Not fused pubic symphysis	N	Cadaver in formaline
Galago senegalensis	PRI#9227		Study nº 2929	F		Galagidae	Senegal bushbaby	A	0.22	NA	NA	MicroCT			PRI	PRI	Captive		Not fused pubic symphysis	N	Cadaver in formaline
Galago senegalensis	2002-81			F		Galagidae	Senegal bushbaby	A		NA	NA	Checked visually in MNHN (Paris)				MNHN	No records	no sacrum	Not fused pubic symphysis	N	Skeletal
Gorilla beringei	NMNH 545045			F		Hominidae	Mountain Gorilla	A		NA	NA	Surface		Identified tentatively by d. fossey as "green lady." j. matternes disagrees. appears to belong to cranium usnm 545026. bones received mixed with usnm 545046. some ribs & phalanges may be mixed with usnm 545047.	Rwanda, Viruga Mountains	MNHN	Wild-caught	Collected by Diane Fossey	3 pelvic bones connected but symphysis not fused	N	Skeletal
Gorilla beringei	RMCA 21536b			F		Hominidae	Mountain Gorilla	A		NA	NA	Surface				RMCA (Martin Haeusler)	Wild-caught		3 pelvic bones separated, symphysis unfused	N	Skeletal
Gorilla beringei	MNHN_ZM_AC-2007-1463			M		Hominidae	Mountain Gorilla	A		NA	NA	Laser				MNHN	No records		3 pelvic bones separated, symphysis unfused	N	Skeletal
Gorilla beringei	NMNH 0395636			M		Hominidae	Mountain Gorilla	A		NA	NA	Surface	1968-05-03		Rwanda, Viruga Mountains	MNHN	Wild-caught	Collected by Diane Fossey	Not fused pubic symphysis	N	Skeletal
Gorilla beringei	NMNH 545039			M		Hominidae	Mountain Gorilla	A		NA	NA	Surface		Identified by d. fossey as "rafiki;" appears to match cranium usnm 545028.	Rwanda, Viruga Mountains	MNHN	Wild-caught	Collected by Diane Fossey	3 pelvic bones separated, symphysis unfused	N	Skeletal
Gorilla beringei	RMCA 20086			M		Hominidae	Mountain Gorilla	A		NA	NA	Surface				RMCA (Martin Haeusler)	Wild-caught		3 pelvic bones separated, symphysis unfused	N	Skeletal
Gorilla gorilla	PAL - 11			M		Hominidae	Western Lowland Gorilla	A		NA	NA	Checked visually in Anthropology Collection (Zürich)				Anthropology Collection (Zürich)	Wild-caught		Not fused pubic symphysis	N	Skeletal
Gorilla gorilla	PAL - 8			M		Hominidae	Western Lowland Gorilla	A		NA	NA	Checked visually in Anthropology Collection (Zürich)				Anthropology Collection (Zürich)	Wild-caught		Not fused pubic symphysis	N	Skeletal
Gorilla gorilla	13488			F		Hominidae	Western Lowland Gorilla	A		NA	NA	Checked visually in Anthropology Collection (Zürich)				Anthropology Collection (Zürich)	Captive		Not fused pubic symphysis	N	Skeletal
Gorilla gorilla	PAL - 2			F		Hominidae	Western Lowland Gorilla	A		NA	NA	Checked visually in Anthropology Collection (Zürich)				Anthropology Collection (Zürich)	Wild-caught		Not fused pubic symphysis, hipbones glued together	N	Skeletal
Gorilla gorilla	PAL - 1			M		Hominidae	Western Lowland Gorilla	A		NA	NA	Checked visually in Anthropology Collection (Zürich)				Anthropology Collection (Zürich)	Wild-caught		Not fused pubic symphysis	N	Skeletal
Gorilla gorilla	6840			F		Hominidae	Western Lowland Gorilla	A		NA	NA	Checked visually in Anthropology Collection (Zürich)				Anthropology Collection (Zürich)	Wild-caught		Not fused pubic symphysis	N	Skeletal
Gorilla gorilla	6680			M		Hominidae	Western Lowland Gorilla	A		NA	NA	Checked visually in Anthropology Collection (Zürich)				Anthropology Collection (Zürich)	Wild-caught		Symphysis fused	Y	Skeletal
Gorilla gorilla	6672			M		Hominidae	Western Lowland Gorilla	A		NA	NA	Checked visually in Anthropology Collection (Zürich)				Anthropology Collection (Zürich)	Wild-caught		Not fused pubic symphysis	N	Skeletal
Gorilla gorilla	7011			M		Hominidae	Western Lowland Gorilla	A		NA	NA	Checked visually in Anthropology Collection (Zürich)				Anthropology Collection (Zürich)	Wild-caught		Not fused pubic symphysis	N	Skeletal
Gorilla gorilla	6900			F		Hominidae	Western Lowland Gorilla	A		NA	NA	Checked visually in Anthropology Collection (Zürich)				Anthropology Collection (Zürich)	Wild-caught		Not fused pubic symphysis	N	Skeletal
Gorilla gorilla	7010			F		Hominidae	Western Lowland Gorilla	A		NA	NA	Checked visually in Anthropology Collection (Zürich)			Equatorial Guinea	Anthropology Collection (Zürich)	Wild-caught		Not fused pubic symphysis	N	Skeletal
Gorilla gorilla	7075			F		Hominidae	Western Lowland Gorilla	A		NA	NA	Checked visually in Anthropology Collection (Zürich)				Anthropology Collection (Zürich)	Wild-caught		Not fused pubic symphysis	N	Skeletal
Gorilla gorilla	Yamato			M		Hominidae	Western Lowland Gorilla	38	4	NA	NA	CT				DMM	Captive		Symphysis fused	Y	Skeletal
Gorilla gorilla	1931-657			M		Hominidae	Western Lowland Gorilla	A		NA	NA	Checked visually in MNHN (Paris)				MNHN	No records		Not fused pubic symphysis	N	Skeletal
Gorilla gorilla	1928-272			M		Hominidae	Western Lowland Gorilla	A		NA	NA	Checked visually in MNHN (Paris)				MNHN	No records		Not fused pubic symphysis	N	Skeletal
Gorilla gorilla	A12747			M		Hominidae	Western Lowland Gorilla	A		NA	NA	Checked visually in MNHN (Paris)				MNHN	No records		Not fused pubic symphysis	N	Skeletal
Gorilla gorilla	A8871			M		Hominidae	Western Lowland Gorilla	A		NA	NA	Checked visually in MNHN (Paris)				MNHN	No records		Not fused pubic symphysis	N	Skeletal
Gorilla gorilla	2007-1458			M		Hominidae	Western Lowland Gorilla	A		NA	NA	Checked visually in MNHN (Paris)				MNHN	No records		Not fused pubic symphysis	N	Skeletal
Gorilla gorilla	2001-2157			M		Hominidae	Western Lowland Gorilla	A		NA	NA	Checked visually in MNHN (Paris)				MNHN	No records		Not fused pubic symphysis	N	Skeletal
Gorilla gorilla	1912-475			M		Hominidae	Western Lowland Gorilla	A		NA	NA	Checked visually in MNHN (Paris)				MNHN	No records		Not fused pubic symphysis	N	Skeletal
Gorilla gorilla	1931-658			M		Hominidae	Western Lowland Gorilla	A		NA	NA	Checked visually in MNHN (Paris)				MNHN	No records		Not fused pubic symphysis	N	Skeletal
Gorilla gorilla	1914-98			M		Hominidae	Western Lowland Gorilla	A		NA	NA	Checked visually in MNHN (Paris)				MNHN	No records		Not fused pubic symphysis	N	Skeletal
Gorilla gorilla	1914-99			M		Hominidae	Western Lowland Gorilla	A		NA	NA	Checked visually in MNHN (Paris)				MNHN	No records		Not fused pubic symphysis	N	Skeletal
Gorilla gorilla	A12764			M		Hominidae	Western Lowland Gorilla	A		NA	NA	Checked visually in MNHN (Paris)				MNHN	No records		Symphysis fused	Y	Skeletal
Gorilla gorilla	1981-20			M?		Hominidae	Western Lowland Gorilla	A		NA	NA	Checked visually in MNHN (Paris)				MNHN	No records		Not fused pubic symphysis	N	Skeletal
Gorilla gorilla	A12771			M		Hominidae	Western Lowland Gorilla	A		NA	NA	Checked visually in MNHN (Paris)				MNHN	No records		Not fused pubic symphysis	N	Skeletal
Gorilla gorilla	1982-56			M		Hominidae	Western Lowland Gorilla	A		NA	NA	Checked visually in MNHN (Paris)				MNHN	No records		Not fused pubic symphysis	N	Skeletal
Gorilla gorilla	2000-421			M		Hominidae	Western Lowland Gorilla	A		NA	NA	Checked visually in MNHN (Paris)				MNHN	No records	subspecies gorilla	Not fused pubic symphysis	N	Skeletal
Gorilla gorilla	1897-276			F		Hominidae	Western Lowland Gorilla	A		NA	NA	Checked visually in MNHN (Paris)				MNHN	No records	possibly female. Sacrum and R os coxae missing	Not fused pubic symphysis	N	Skeletal
Gorilla gorilla	1933-74			M		Hominidae	Western Lowland Gorilla	A		NA	NA	Checked visually in MNHN (Paris)				MNHN	No records		Not fused pubic symphysis	N	Skeletal
Gorilla gorilla	1948-110			?		Hominidae	Western Lowland Gorilla	A		NA	NA	Checked visually in MNHN (Paris)				MNHN	No records	No sacrum	Not fused pubic symphysis	N	Skeletal
Gorilla gorilla	NH.MER35.58			F		Hominidae	Western Lowland Gorilla	A		NA	NA	CT		Pongidae now redundant taxon. Use Hominidae instead	Batouri and Lomie, Cameroon	PCM	Wild-caught		3 pelvic bones separated, symphysis unfused	N	Skeletal
Gorilla gorilla	NH.MER35.89			F		Hominidae	Western Lowland Gorilla	A		NA	NA	CT		Pongidae now redundant taxon. Use Hominidae instead	Batouri and Lomie, Cameroon	PCM	Wild-caught		3 pelvic bones separated, symphysis unfused	N	Skeletal
Gorilla gorilla	NH.MER35.95			F		Hominidae	Western Lowland Gorilla	A		NA	NA	CT		Pongidae now redundant taxon. Use Hominidae instead	Batouri and Lomi, Cameroon	PCM	Wild-caught		3 pelvic bones separated, symphysis unfused	N	Skeletal
Gorilla gorilla	MNHN-ZM-AC-1928-25			M		Hominidae	Western Lowland Gorilla	A		NA	NA	Laser				MNHN	No records		3 pelvic bones separated, symphysis unfused	N	Skeletal
Gorilla gorilla	NH.MER30.28			M		Hominidae	Western Lowland Gorilla	A		NA	NA	CT		Pongidae now redundant taxon. Use Hominidae instead	Yaounde-Kribi Rd, Cameroon	PCM	Wild-caught		3 pelvic bones separated, symphysis unfused	N	Skeletal
Gorilla gorilla	NH.MER32.183			M		Hominidae	Western Lowland Gorilla	A		NA	NA	CT		Pongidae now redundant taxon. Use Hominidae instead	Kanyol, Batouri District, Cameroon	PCM	Wild-caught		3 pelvic bones separated, symphysis unfused	N	Skeletal
Gorilla gorilla	NH.MER32.720			M		Hominidae	Western Lowland Gorilla	A		NA	NA	CT		Pongidae now redundant taxon. Use Hominidae instead	Obala, Batouri District, Cameroon	PCM	Wild-caught		3 pelvic bones separated, symphysis unfused	N	Skeletal
Hoolock hoolock	6716 /K81 VIII-A			M		Hylobatidae	Western Hoolock gibbon	A		NA	NA	Checked visually in Anthropology Collection (Zürich)				Anthropology Collection (Zürich)	No records		Symphysis fused	Y	Skeletal
Hoolock hoolock	10779			M		Hylobatidae	Western Hoolock gibbon	A		NA	NA	Checked visually in Anthropology Collection (Zürich)				Anthropology Collection (Zürich)	No records		Not fused pubic symphysis	N	Skeletal
Hylobates lar	8642 / K81 VIII-A			F		Hylobatidae	Lar gibbon	A		NA	NA	Checked visually in Anthropology Collection (Zürich)				Anthropology Collection (Zürich)	No records		Symphysis fused	Y	Skeletal
Hylobates lar	AS-1657 / K81 VIII-D			M		Hylobatidae	Lar gibbon	A		NA	NA	Checked visually in Anthropology Collection (Zürich)				Anthropology Collection (Zürich)	Wild-caught	Attrition on teeth, probably old	Symphysis fused	Y	Skeletal
Hylobates lar	AS-1658 / K81 VIII-D			M		Hylobatidae	Lar gibbon	A		NA	NA	Checked visually in Anthropology Collection (Zürich)				Anthropology Collection (Zürich)	Wild-caught		Symphysis fused	Y	Skeletal
Hylobates lar	AS-1659			F		Hylobatidae	Lar gibbon	A		NA	NA	Checked visually in Anthropology Collection (Zürich)				Anthropology Collection (Zürich)	No records		Not fused pubic symphysis	N	Skeletal
Hylobates lar	AS-1635			M		Hylobatidae	Lar gibbon	A		NA	NA	Checked visually in Anthropology Collection (Zürich)				Anthropology Collection (Zürich)	Wild-caught		Symphysis fused	Y	Skeletal
Hylobates lar	AS - 1620			F		Hylobatidae	Lar gibbon	A		NA	NA	Checked visually in Anthropology Collection (Zürich)				Anthropology Collection (Zürich)	Wild-caught		Not fused pubic symphysis	N	Skeletal
Hylobates lar	AS - 1621			M		Hylobatidae	Lar gibbon	A		NA	NA	Checked visually in Anthropology Collection (Zürich)				Anthropology Collection (Zürich)	Wild-caught		Not fused pubic symphysis	N	Skeletal
Hylobates lar	AS - 1622			F		Hylobatidae	Lar gibbon	A		NA	NA	Checked visually in Anthropology Collection (Zürich)				Anthropology Collection (Zürich)	Wild-caught		Symphysis fused	Y	Skeletal
Hylobates lar	AS - 1623			M		Hylobatidae	Lar gibbon	A		NA	NA	Checked visually in Anthropology Collection (Zürich)				Anthropology Collection (Zürich)	Wild-caught		Symphysis fused	Y	Skeletal
Hylobates lar	AS - 1624			M		Hylobatidae	Lar gibbon	A		NA	NA	Checked visually in Anthropology Collection (Zürich)				Anthropology Collection (Zürich)	Wild-caught		Symphysis fused	Y	Skeletal
Hylobates lar	AS - 1625			M		Hylobatidae	Lar gibbon	A		NA	NA	Checked visually in Anthropology Collection (Zürich)				Anthropology Collection (Zürich)	Wild-caught		Not fused pubic symphysis	N	Skeletal
Hylobates lar	AS - 1626			M		Hylobatidae	Lar gibbon	A		NA	NA	Checked visually in Anthropology Collection (Zürich)				Anthropology Collection (Zürich)	Wild-caught		Symphysis fused	Y	Skeletal
Hylobates lar	AS - 1613			F		Hylobatidae	Lar gibbon	A		NA	NA	Checked visually in Anthropology Collection (Zürich)				Anthropology Collection (Zürich)	Wild-caught		Not fused pubic symphysis	N	Skeletal
Hylobates lar	AS - 1614			F		Hylobatidae	Lar gibbon	A		NA	NA	Checked visually in Anthropology Collection (Zürich)				Anthropology Collection (Zürich)	Wild-caught		Not fused pubic symphysis	N	Skeletal
Hylobates lar	AS - 1615			F		Hylobatidae	Lar gibbon	A		NA	NA	Checked visually in Anthropology Collection (Zürich)				Anthropology Collection (Zürich)	Wild-caught		Not fused pubic symphysis	N	Skeletal
Hylobates lar	AS - 1616			M		Hylobatidae	Lar gibbon	A		NA	NA	Checked visually in Anthropology Collection (Zürich)				Anthropology Collection (Zürich)	Wild-caught		Not fused pubic symphysis	N	Skeletal
Hylobates lar	AS - 1617			F		Hylobatidae	Lar gibbon	A		NA	NA	Checked visually in Anthropology Collection (Zürich)				Anthropology Collection (Zürich)	Wild-caught		Not fused pubic symphysis	N	Skeletal
Hylobates lar	AS - 1618			M		Hylobatidae	Lar gibbon	A		NA	NA	Checked visually in Anthropology Collection (Zürich)				Anthropology Collection (Zürich)	Wild-caught		Not fused pubic symphysis	N	Skeletal
Hylobates lar	AS - 1584			M		Hylobatidae	Lar gibbon	A		NA	NA	Checked visually in Anthropology Collection (Zürich)				Anthropology Collection (Zürich)	Wild-caught		Not fused pubic symphysis	N	Skeletal
Hylobates lar	AS - 1608			M		Hylobatidae	Lar gibbon	A		NA	NA	Checked visually in Anthropology Collection (Zürich)				Anthropology Collection (Zürich)	Wild-caught		Not fused pubic symphysis	N	Skeletal
Hylobates lar	AS - 1609			M		Hylobatidae	Lar gibbon	A		NA	NA	Checked visually in Anthropology Collection (Zürich)				Anthropology Collection (Zürich)	Wild-caught		Symphysis fused	Y	Skeletal
Hylobates lar	AS - 1610			F		Hylobatidae	Lar gibbon	A		NA	NA	Checked visually in Anthropology Collection (Zürich)				Anthropology Collection (Zürich)	Wild-caught		Symphysis fused	Y	Skeletal
Hylobates lar	AS - 1611			F		Hylobatidae	Lar gibbon	A		NA	NA	Checked visually in Anthropology Collection (Zürich)				Anthropology Collection (Zürich)	Wild-caught	Visible pathogologies on the pelvis	Symphysis fused	Y	Skeletal
Hylobates lar	AS - 1577			M		Hylobatidae	Lar gibbon	A		NA	NA	Checked visually in Anthropology Collection (Zürich)				Anthropology Collection (Zürich)	Wild-caught		Symphysis fused	Y	Skeletal
Hylobates lar	AS - 1582			F		Hylobatidae	Lar gibbon	A		NA	NA	Checked visually in Anthropology Collection (Zürich)				Anthropology Collection (Zürich)	Wild-caught		Not fused pubic symphysis	N	Skeletal
Hylobates lar	AS - 1581			F		Hylobatidae	Lar gibbon	A		NA	NA	Checked visually in Anthropology Collection (Zürich)				Anthropology Collection (Zürich)	Wild-caught		Not fused pubic symphysis	N	Skeletal
Hylobates lar	AS - 1580			F		Hylobatidae	Lar gibbon	A		NA	NA	Checked visually in Anthropology Collection (Zürich)				Anthropology Collection (Zürich)	Wild-caught		Not fused pubic symphysis	N	Skeletal
Hylobates lar	AS - 1579			F		Hylobatidae	Lar gibbon	A		NA	NA	Checked visually in Anthropology Collection (Zürich)				Anthropology Collection (Zürich)	Wild-caught		Not fused pubic symphysis	N	Skeletal
Hylobates lar	AS - 1578			M		Hylobatidae	Lar gibbon	A		NA	NA	Checked visually in Anthropology Collection (Zürich)				Anthropology Collection (Zürich)	Wild-caught		Symphysis fused	Y	Skeletal
Hylobates lar	AS - 1612			M		Hylobatidae	Lar gibbon	A		NA	NA	Checked visually in Anthropology Collection (Zürich)				Anthropology Collection (Zürich)	Wild-caught		Symphysis fused	Y	Skeletal
Hylobates lar	AS - 1583			F		Hylobatidae	Lar gibbon	A		NA	NA	Checked visually in Anthropology Collection (Zürich)				Anthropology Collection (Zürich)	Wild-caught		Symphysis fused	Y	Skeletal
Hylobates lar	BE-RBINS-VER-MAM-17689			F		Hylobatidae	Lar gibbon	A		NA	NA	CT		Dead in captivity. Donation Société Royale de Zoologie d'Anvers		RBINS	Captive	Pelvis attached to trunk	3 pelvic bones connected, prob. by glue. Symphysis unfused	N	Skeletal
Hylobates lar	MNH-26913			F		Hylobatidae	Lar gibbon	A		NA	NA	MicroCT	20 Dec 1973		Wilhelma Zoo Stuttgart	MNH	Captive		3 pelvic bones separated, symphysis unfused	N	Skeletal
Hylobates lar	MNH-46350			F		Hylobatidae	Lar gibbon	A		NA	NA	MicroCT	Nov 1997		Wilhelma Zoo Stuttgart	MNH	Captive		3 pelvic bones separated, symphysis unfused	N	Skeletal
Hylobates lar	MNHN-ZM-AC-1961-287			M	albimanus	Hylobatidae	Lar gibbon	A		NA	NA	CT and surface	No records	H. pileatus in online database	No records	MNHN	Prob. captive		3 pelvic bones connected but symphysis not fused	N	Skeletal
Hylobates lar	535			M		Hylobatidae	Lar gibbon	A		NA	NA	Surface				PRI	Captive		3 pelvic bones separated, symphysis unfused	N	Skeletal
Hylobates lar	No recorded info	Lady	Study nº 2754	F		Hylobatidae	Lar gibbon	A	No recorded info	NA	NA	CT			Osaka University	PRI	Captive		Symphysis fused - late sage	Y	Frozen
Hylobates lar	PRI#9265	Tomiko (GAIN 89)	PRICT-182	F		Hylobatidae	Lar gibbon	32	No recorded info	NA	NA	CT			Fukuchiyama City Zoo	DMM	Captive		Symphysis fused - late stage	Y	Frozen
Hylobates lar	PRI#12634	Yama (GAIN 0094)	Study nº 3843	F		Hylobatidae	Lar gibbon	13	No recorded info	NA	NA	CT			Fukuchiyama City Zoo	PRI	Captive		Symphysis fused - late stage	Y	Frozen
Hylobates lar	BE-RBINS-VER-MAM-34583			F		Hylobatidae	Lar gibbon	A		NA	NA	MicroCT	22 Jul 1986	Donation Société Royale de Zoologie d'Anvers		RBINS	Prob. captive		3 pelvic bones separated, symphysis unfused	N	Skeletal
Hylobates lar	BE-RBINS-VER-MAM-4375			M		Hylobatidae	Lar gibbon	A		NA	NA	MicroCT	21 Oct 1928	Dead in captivity. Purchase Société Royale de Zoologie d'Anvers		RBINS	Captive		3 pelvic bones connected with wire	N	Skeletal
Hylobates muelleri	AS - 1585			M		Hylobatidae	Müeller's gibbon	A		NA	NA	Checked visually in Anthropology Collection (Zürich)				Anthropology Collection (Zürich)	No records		Not fused pubic symphysis	N	Skeletal
Indri indri	AMNH-100508			F		Indriidae	Indri	A		NA	NA	MicroCT	No records	Collected by H. Chauvin	Madagascar	AMNH	Wild-caught		Pelvic bones glued or connected by soft tissue, but symphysis not fused	N	Skeletal
Indri indri	ZMB_Mam_84272			F		Indriidae	Indri	A		NA	NA	MicroCT	5 Sep 1904	Collected by Alfred Voeltzkow	Sakana, north of Tamatave, Madagascar	MfN	Wild-caught		3 pelvic bones separated, symphysis unfused	N	Skeletal
Indri indri	ZD.1935.1.8.6			F		Indriidae	Indri	A		NA	NA	MicroCT			Sianaka forest, Madagascar	NHM	Wild-caught		3 pelvic bones separated, symphysis unfused	N	Skeletal
Indri indri	MNHN-ZM-AC-1871-387			M		Indriidae	Indri	A		NA	NA	MicroCT				MNHN	No records		Sacrum and R innominate glued in wrong position	N	Skeletal
Indri indri	ZMB_Mam_84287			M		Indriidae	Indri	A		NA	NA	MicroCT		Collected by Alfred Voeltzkow	Sakana, north of Tamatave, Madagascar	MfN	Wild-caught		3 pelvic bones separated, symphysis unfused	N	Skeletal
Indri indri	ZMB_Mam_84288			M		Indriidae	Indri	A		NA	NA	MicroCT	12 Sep 1904	Collected by Alfred Voeltzkow	Sakana, north of Tamatave, Madagascar	MfN	Wild-caught		3 pelvic bones separated, symphysis unfused	N	Skeletal
Lagothrix lagotricha	1935-534			M		Atelidae	Common woolly monkey	A		NA	NA	Checked visually in MNHN (Paris)				MNHN	No records	Only L os coxae and sacrum. Unfused pubis with what looks like a central bar ready to start fusing to the pubis or possibly even already fused at the top.	Not fused pubic symphysis	N	Skeletal
Lagothrix lagotricha	BE-RBINS-VER-MAM-4026			F		Atelidae	Common woolly monkey	A		NA	NA	MicroCT	1943	Donation Beaufort		RBINS	Wild-caught		3 pelvic bones connected but symphysis not fused	N	Skeletal
Lagothrix lagotricha	BE-RBINS-VER-MAM-4024			M		Atelidae	Common woolly monkey	A		NA	NA	MicroCT	1943	Dead in captivity. Donation Zoo Berches St Agathe		RBINS	Captive		3 pelvic bones connected but symphysis not fused	N	Skeletal
Lagothrix lagotricha	BE-RBINS-VER-MAM-4071			M		Atelidae	Common woolly monkey	A		NA	NA	MicroCT	18 Apr 1930	Dead in captivity. Donation Société de Zoologie d'Anvers		RBINS	Captive		3 pelvic bones connected, innominates articulated with wire	N	Skeletal
Lagothrix lagotricha	BE-RBINS-VER-MAM-8387			M		Atelidae	Common woolly monkey	A		NA	NA	MicroCT	1954	Dead in captivity. Purchase Société de Zoologie d'Anvers		RBINS	Captive		3 pelvic bones connected, sacrum and innominates crudly articulated with wire	N	Skeletal
Lagothrix lagotricha	1972.1			F		Atelidae	Common woolly monkey	A		NA	NA	CT	1958-03-28		no data but likely wild caught as the printed catalogue provides a date of collection	NHM	Wild-caught		3 pelvic bones separated, symphysis unfused	N	Skeletal
Lemur catta	NHMW-Zoo1-MAMM-68000			F		Lemuridae	Ring-tailed lemur	11		NA	NA	MicroCT	21 Sep 2010	Born 23.02.1999 at Chester Zoo. Taken over by TG Schönbrunn on September 22, 2000 and died there on September 21, 2010	Schönbrunn zoo	NHMW	Captive	~11yo when she died, but age estimated	3 pelvic bones separated, symphysis unfused	N	Skeletal
Lemur catta	MNH-7304			F		Lemuridae	Ring-tailed lemur	A		NA	NA	MicroCT	Nov 1964		Wilhelma Zoo Stuttgart	MNH	Captive		3 pelvic bones separated, symphysis unfused	N	Skeletal
Lemur catta	NHMW-Zoo1-MAMM-67982			M		Lemuridae	Ring-tailed lemur	>12		NA	NA	MicroCT	15 Dec 2008	March 12, 1996 (Chester Zoo) - December 15, 2008 (Schönbrunn Zoo), taken over from Schönbrunn Zoo on September 22, 2000; arrived 06/15/2010	Schönbrunn zoo	NHMW	Captive	At least ~12yo when she died	3 pelvic bones separated, symphysis unfused	N	Skeletal
Lemur catta	NHMW-Zoo1-MAMM-68929			M		Lemuridae	Ring-tailed lemur	16	1.7	NA	NA	MicroCT	15 Jul 2014		Schönbrunn zoo	NHMW	Captive	16 years old	3 pelvic bones separated, symphysis unfused	N	Skeletal
Lemur catta	dlc:6276f			F		Lemuridae	Ring-tailed lemur	26	2023-04-02	NA	NA	MicroCT			Morphosource - Duke Lemur Center	DLC	Captive	Asymmetric pubic bones	Not fused pubic symphysis	N	Frozen
Lemur catta	PRI#8403		2923	F		Lemuridae	Ring-tailed lemur	A	2.9	NA	NA	CT			PRI	PRI	Captive		Not fused pubic symphysis	N	Cadaver in formaline
Lemur catta	PRI#9172	Lca 3	2922	F		Lemuridae	Ring-tailed lemur	11	2.4	NA	NA	CT			PRI	PRI	Captive		Not fused pubic symphysis	N	Cadaver in formaline
Lemur catta	dlc:5977m			M		Lemuridae	Ring-tailed lemur	27	2.7	NA	NA	MicroCT			Morphosource - Duke Lemur Center	DLC	Captive		Symphysis fused only in the superior part, constrained ML-inlet, visible chevron-bones	Y	Frozen
Lemur catta	NHMW-Zoo1-MAMM-38394			F		Lemuridae	Ring-tailed lemur	A		NA	NA	MicroCT	18 Dec 1985	Offspring of Schönbrunn	Schönbrunn zoo	NHMW	Captive	Born 30 April 1973	3 pelvic bones separated, symphysis unfused	N	Skeletal
Lemur catta	MNH-7303			M		Lemuridae	Ring-tailed lemur	A		NA	NA	MicroCT	Nov 1964		Wilhelma Zoo Stuttgart	MNH	Captive		2 innominates connected by fused symphysis	Y	Skeletal
Leontopithecus chrysomelas	BE-RBINS-VER-MAM-39115			F		Callitrichidae	Golden-headed Lion Tamarin	A	No records	NA	NA	MicroCT	2002-02-28	Donation Zoo d'Anvers		RBINS	Captive		3 pelvic bones connected by fused symphysis	Y	Skeletal
Leontopithecus chrysomelas	BE-RBINS-VER-MAM-39116			F		Callitrichidae	Golden-headed Lion Tamarin	A		NA	NA	MicroCT	1991	Donation Zoo d'Anvers		RBINS	Captive		3 pelvic bones separated, symphysis unfused	N	Skeletal
Leontopithecus chrysomelas	BE-RBINS-VER-MAM-39127			F		Callitrichidae	Golden-headed Lion Tamarin	A	No records	NA	NA	MicroCT	1989-06-05	Donation Zoo d'Anvers		RBINS	Captive		3 pelvic bones separated, symphysis unfused	N	Skeletal
Leontopithecus chrysomelas	BE-RBINS-VER-MAM-39124			M		Callitrichidae	Golden-headed Lion Tamarin	A	0.55	NA	NA	MicroCT	1994	Donation Zoo d'Anvers		RBINS	Captive		3 pelvic bones separated, symphysis unfused	N	Skeletal
Leontopithecus chrysomelas	BE-RBINS-VER-MAM-39122			M		Callitrichidae	Golden-headed Lion Tamarin	A	0.65	NA	NA	MicroCT	24 Apr 1995	Donation Zoo d'Anvers		RBINS	Captive		2 innominates connected by fused symphysis	Y	Skeletal
Leontopithecus chrysomelas	BE-RBINS-VER-MAM-39123			M		Callitrichidae	Golden-headed Lion Tamarin	A	0.75	NA	NA	MicroCT	1999-06-24	Donation Zoo d'Anvers		RBINS	Captive		2 innominates connected by fused symphysis	Y	Skeletal
Leontopithecus rosalia	1953-33			F		Callitrichidae	Golden Lion Tamarin	A		NA	NA	Checked visually in MNHN (Paris)				MNHN	No records		Not fused pubic symphysis	N	Skeletal
Leontopithecus rosalia	1962-1			M		Callitrichidae	Golden Lion Tamarin	A		NA	NA	Checked visually in MNHN (Paris)				MNHN	No records		Not fused pubic symphysis	N	Skeletal
Leontopithecus rosalia	1953-30			M		Callitrichidae	Golden Lion Tamarin	A		NA	NA	Checked visually in MNHN (Paris)				MNHN	No records		Not fused pubic symphysis	N	Skeletal
Lepilemur mustelinus	USNM-A49668			M		Lepilemuridae	Weasel sportive lemur	A		NA	NA	MicroCT	28 Mar 1896	Collected by Major C.I	Madagascar, Ampitambe forest	NMNH	Wild-caught		Pelvic bones glued or connected by soft tissue, but symphysis not fused. Weird morphology. Check PCA	N	Skeletal
Lepilemur mustelinus	amnh:mammals:m-170791			F		Lepilemuridae	Weasel sportive lemur	A		NA	NA	MicroCT			Morphosource - AMNH Mammal Collection	Morphosource - AMNH Mammal Collection	Wild caught	Age estimated by M3 in occlusion	Not fused pubic symphysis	N	Cadaver in fluid
Lepilemur mustelinus	amnh:mammals:m-170796			M		Lepilemuridae	Weasel sportive lemur	A		NA	NA	MicroCT			Morphosource - AMNH Mammal Collection	Morphosource - AMNH Mammal Collection	Wild caught	Age estimated by M3 in occlusion	Not fused pubic symphysis	N	Cadaver in fluid
Lepilemur mustelinus	amnh:mammals:m-170970			M		Lepilemuridae	Weasel sportive lemur	A		NA	NA	MicroCT			Morphosource - AMNH Mammal Collection	Morphosource - AMNH Mammal Collection	Wild caught	Age estimated by M3 in occlusion	Not fused pubic symphysis	N	Cadaver in fluid
Lepilemur mustelinus	1981-435			?		Lepilemuridae	Weasel sportive lemur	A		NA	NA	Checked visually in MNHN (Paris)				MNHN	Wild-caught	Madagascar	Not fused pubic symphysis	N	Skeletal
Lepilemur mustelinus	1992-375			?		Lepilemuridae	Weasel sportive lemur	A		NA	NA	Checked visually in MNHN (Paris)				MNHN	Wild-caught	Prob. wild, from Zimbabwe	Not fused pubic symphysis	N	Skeletal
Lepilemur mustelinus	NHM 1958.3.4.6			F		Lepilemuridae	Weasel sportive lemur	A		NA	NA	MicroCT	26/7/1895		Ampithi forest, Madagascar	NHM	Wild-caught		3 pelvic bones separated, symphysis unfused	N	Skeletal
Lepilemur mustelinus	ZD.1897.9.1.23			F		Lepilemuridae	Weasel sportive lemur	A		NA	NA	MicroCT	19/5/1896	Indicated as Lepilemur microdon on the printed catalogue	Vinanitelo, Madagascar	NHM	Wild-caught	L. microdon on the box	3 pelvic bones separated, symphysis unfused	N	Skeletal
Lepilemur mustelinus	AMNH-100834			M	mustelinus	Lepilemuridae	Weasel sportive lemur	A		NA	NA	MicroCT	1929-05-01	Collected by H. Chauvin	Madagascar	AMNH	Wild-caught		Pelvic bones glued or connected by soft tissue, but symphysis not fused	N	Skeletal
Lepilemur mustelinus	ZD.1871.4.3.11 1511b GERM			M		Lepilemuridae	Weasel sportive lemur	A		NA	NA	MicroCT			no info, but cited alreaady in 1871, so likely wild-caught	NHM	Wild-caught		L innominate and sacrum connected, R innominate separated	N	Skeletal
Lepilemur ruficaudatus	MNHN-ZM-AC-2002-22			F		Lepilemuridae	Red tailed sportive lemur	A		NA	NA	MicroCT				MNHN	No records		3 pelvic bones separated, symphysis unfused	N	Skeletal
Lepilemur ruficaudatus	MNHN-ZM-AC-2002-23			F		Lepilemuridae	Red tailed sportive lemur	A		NA	NA	MicroCT				MNHN	No records		3 pelvic bones separated, symphysis unfused	N	Skeletal
Lepilemur ruficaudatus	MNHN-ZM-AC-2002-27			F		Lepilemuridae	Red tailed sportive lemur	A		NA	NA	MicroCT				MNHN	Wild-caught		3 pelvic bones separated, symphysis unfused	N	Skeletal
Lepilemur ruficaudatus	MNHN-ZM-AC-2002-24			M		Lepilemuridae	Red tailed sportive lemur	A		NA	NA	MicroCT				MNHN	No records		3 pelvic bones separated, symphysis unfused	N	Skeletal
Lepilemur ruficaudatus	MNHN-ZM-AC-2022-17			M		Lepilemuridae	Red tailed sportive lemur	A		NA	NA	MicroCT				MNHN	Wild-caught		3 pelvic bones separated, symphysis unfused	N	Skeletal
Lophocebus albigena	AMNH-52596			F	johnstoni	Cercopithecidae	Grey-cheeked mangabey	A		NA	NA	CT/surface	27 Sep 1913	Collected by Lang & Chapin	Democratic Republic of Congo	AMNH	Wild-caught		3 pelvic bones separated, symphysis unfused	N	Skeletal
Lophocebus albigena	MNHN-ZM-MO-1995-1548			F		Cercopithecidae	Grey-cheeked mangabey	A		NA	NA	Laser				MNHN	Captive		3 pelvic bones separated, symphysis unfused	N	Skeletal
Lophocebus albigena	AMNH-52598			M		Cercopithecidae	Grey-cheeked mangabey	A		NA	NA	Surface				AMNH	No records		3 pelvic bones separated, symphysis unfused	N	Skeletal
Lophocebus albigena	AMNH-167678			M		Cercopithecidae	Grey-cheeked mangabey	A		NA	NA	Surface				AMNH	No records		3 pelvic bones separated, symphysis unfused	N	Skeletal
Lophocebus albigena	AMNH-52603			M	johnstoni	Cercopithecidae	Grey-cheeked mangabey	A		NA	NA	CT/surface	2 Oct 1913	Collected by Lang & Chapin	Democratic Republic of Congo	AMNH	Wild-caught		3 pelvic bones separated, symphysis unfused	N	Skeletal
Loris tardigradus	1960-110			M		Lorisidae	Red slender loris	A		NA	NA	Checked visually in MNHN (Paris)				MNHN	No records	no sacrum	Not fused pubic symphysis	N	Skeletal
Macaca fascicularis	MNHN-ZM-AC-1890-3811			F		Cercopithecidae	Long-tailed macaque	A		NA	NA	MicroCT				MNHN	No records	It says "Juv" in online catalogue, but it is adult	3 pelvic bones connected but symphysis not fused	N	Skeletal
Macaca fascicularis	NHMW-Zoo1-MAMM-3013 B 3548			F		Cercopithecidae	Long-tailed macaque	A		NA	NA	MicroCT	29 Sep 1914		Schönbrunn zoo	NHMW	Captive	M. sinica in the collection. M. fascicularis in the database	3 pelvic bones separated, symphysis unfused	N	Skeletal
Macaca fascicularis	12048			F		Cercopithecidae	Long-tailed macaque	A		NA	NA	Surface				PRI	Captive		3 pelvic bones separated, symphysis unfused	N	Skeletal
Macaca fascicularis	12045			M		Cercopithecidae	Long-tailed macaque	A		NA	NA	Surface				PRI	Captive		3 pelvic bones separated, symphysis unfused	N	Skeletal
Macaca fascicularis	12046			M		Cercopithecidae	Long-tailed macaque	A		NA	NA	Surface				PRI	Captive		3 pelvic bones separated, symphysis unfused	N	Skeletal
Macaca fascicularis	ZMB_Mam_34025			M		Cercopithecidae	Long-tailed macaque	A		NA	NA	MicroCT	1901	Collected by W. Volz	Indonesia, Rawas, Sumatra	MfN	Wild-caught		3 pelvic bones separated, symphysis unfused	N	Skeletal
Macaca fuscata	PRI#9888	Mff.563	PRI-CT nº 375	F		Cercopithecidae	Japanese macaque	26	2023-06-06	NA	NA	CT			Kyoto University Primate Research Institute	DMM	Captive		Symphysis fused - middle stage	Y	Living
Macaca fuscata	PRI#9895	Mff.1507	PRI-CT nº 431	F		Cercopithecidae	Japanese macaque	18	2023-01-09	NA	NA	CT			Kyoto University Primate Research Institute	DMM	Captive		Symphysis fused, at least on top	Y	Living
Macaca fuscata	PRI#9960	Mff.765	PRI-CT nº 369	F		Cercopithecidae	Japanese macaque	28	2023-02-10	NA	NA	CT			Kyoto University Primate Research Institute	DMM	Captive		Symphysis fused - early stage	Y	Living
Macaca fuscata	PRI#11481	Mff.2408	Study nº 2970	F		Cercopithecidae	Japanese macaque	9	2023-09-07	NA	NA	CT			Kyoto University Primate Research Institute	PRI	Captive		Not fused pubic symphysis	N	Cadaver in formaline
Macaca fuscata	PRI#11530	Mff2294	Study nº 3037	F		Cercopithecidae	Japanese macaque	9	2023-02-08	NA	NA	CT			Kyoto University Primate Research Institute	PRI	Captive		Not fused pubic symphysis	N	Living
Macaca fuscata	PRI#11482	Mff2431	Study nº 2971	M		Cercopithecidae	Japanese macaque	6	8	NA	NA	CT			Kyoto University Primate Research Institute	PRI	Captive		Not fused pubic symphysis	N	Cadaver in formaline
Macaca fuscata	PRI#11483	Mff1467	Study nº 2973	M		Cercopithecidae	Japanese macaque	6	7	NA	NA	CT			Kyoto University Primate Research Institute	PRI	Captive		Not fused pubic symphysis in CT scan but 3D model showing some fusion (could be ossified cartilague)	N	Cadaver in formaline
Macaca fuscata	PRI#11484		Study nº 2974	M		Cercopithecidae	Japanese macaque	16	2023-05-10	NA	NA	CT			Kyoto University Primate Research Institute	PRI	Captive		Symphysis fused - late stage	Y	Cadaver in formaline
Macaca mulatta	ucd:42496			F		Cercopithecidae	Rhesus macaque	6.1	5.62	0	0	CT				UCD	Captive		Not fused pubic symphysis	N	Living
Macaca mulatta	ucd:45126			F		Cercopithecidae	Rhesus macaque	6.2	7.75	0	0	CT				UCD	Captive		Not fused pubic symphysis	N	Living
Macaca mulatta	ucd:41251			F		Cercopithecidae	Rhesus macaque	6.2	6.4	0	0	CT				UCD	Captive		Not fused pubic symphysis	N	Living
Macaca mulatta	ucd:40458			F		Cercopithecidae	Rhesus macaque	6.3	5.84	0	0	CT				UCD	Captive		Not fused pubic symphysis	N	Living
Macaca mulatta	ucd:40243			F		Cercopithecidae	Rhesus macaque	6.8	5.18	0	0	CT				UCD	Captive		Not fused pubic symphysis	N	Living
Macaca mulatta	ucd:40109			F		Cercopithecidae	Rhesus macaque	6.8	6.39	1	1	CT				UCD	Captive		Symphysis fused - early stage	Y	Living
Macaca mulatta	ucd:40021			F		Cercopithecidae	Rhesus macaque	6.8	7.33	1	1	CT				UCD	Captive		Not fused pubic symphysis	N	Living
Macaca mulatta	ucd:39847			F		Cercopithecidae	Rhesus macaque	6.9	7.36	3	3	CT				UCD	Captive		Not fused pubic symphysis	N	Living
Macaca mulatta	ucd:40052			F		Cercopithecidae	Rhesus macaque	7	11.23	0	0	CT				UCD	Captive		Not fused pubic symphysis	N	Living
Macaca mulatta	ucd:39612			F		Cercopithecidae	Rhesus macaque	7	7	0	0	CT				UCD	Captive		Not fused pubic symphysis	N	Living
Macaca mulatta	ucd:39481			F		Cercopithecidae	Rhesus macaque	7.5	9.41	3	2	CT				UCD	Captive		Not fused pubic symphysis	N	Living
Macaca mulatta	ucd:39026			F		Cercopithecidae	Rhesus macaque	7.9	7.26	0	0	CT				UCD	Captive		Not fused pubic symphysis	N	Living
Macaca mulatta	ucd:38328			F		Cercopithecidae	Rhesus macaque	8.8	15.21	3	3	CT				UCD	Captive		Not fused pubic symphysis	N	Living
Macaca mulatta	ucd:38252			F		Cercopithecidae	Rhesus macaque	8.8	11.18	3	1	CT				UCD	Captive		Not fused pubic symphysis	N	Living
Macaca mulatta	ucd:38037			F		Cercopithecidae	Rhesus macaque	8.9	10.83	3	3	CT				UCD	Captive		Symphysis fused - early stage	Y	Living
Macaca mulatta	ucd:39925			F		Cercopithecidae	Rhesus macaque	9	12.04	1	0	CT				UCD	Captive		Symphysis fused - early stage	Y	Living
Macaca mulatta	ucd:38465			F		Cercopithecidae	Rhesus macaque	9	9.5	1	1	CT				UCD	Captive		Not fused pubic symphysis	N	Living
Macaca mulatta	ucd:37177			F		Cercopithecidae	Rhesus macaque	9	9.53	2	2	CT				UCD	Captive		Not fused pubic symphysis	N	Living
Macaca mulatta	ucd:39810			F		Cercopithecidae	Rhesus macaque	9.1	7.32	7	5	CT				UCD	Captive		Not fused pubic symphysis	N	Living
Macaca mulatta	ucd:37896			F		Cercopithecidae	Rhesus macaque	9.3	9.49	5	4	CT				UCD	Captive		Not fused pubic symphysis	N	Living
Macaca mulatta	ucd:37861			F		Cercopithecidae	Rhesus macaque	9.3	7.2	1	0	CT				UCD	Captive		Not fused pubic symphysis	N	Living
Macaca mulatta	ucd:37477			F		Cercopithecidae	Rhesus macaque	9.6	5.3	3	2	CT				UCD	Captive		Not fused pubic symphysis	N	Living
Macaca mulatta	ucd:37599			F		Cercopithecidae	Rhesus macaque	9.8	5.53	1	1	CT				UCD	Captive		Symphysis fused - early stage	Y	Living
Macaca mulatta	ucd:37585			F		Cercopithecidae	Rhesus macaque	9.8	7.57	7	5	CT				UCD	Captive		Not fused pubic symphysis	N	Living
Macaca mulatta	ucd:38120			F		Cercopithecidae	Rhesus macaque	9.8	7.43	1	1	CT				UCD	Captive		Not fused pubic symphysis	N	Living
Macaca mulatta	ucd:37538			F		Cercopithecidae	Rhesus macaque	9.8	11.34	0	0	CT				UCD	Captive		Symphysis fused - early stage	Y	Living
Macaca mulatta	ucd:37266			F		Cercopithecidae	Rhesus macaque	9.9	9.66	2	1	CT				UCD	Captive		Symphysis fused - early stage	Y	Living
Macaca mulatta	ucd:37085			F		Cercopithecidae	Rhesus macaque	9.9	11.15	4	2	CT				UCD	Captive		Not fused pubic symphysis	N	Living
Macaca mulatta	ucd:37748			F		Cercopithecidae	Rhesus macaque	10	8.9	2	2	CT				UCD	Captive		Not fused pubic symphysis	N	Living
Macaca mulatta	ucd:37687			F		Cercopithecidae	Rhesus macaque	10	7.38	3	2	CT				UCD	Captive		Not fused pubic symphysis	N	Living
Macaca mulatta	ucd:38699			F		Cercopithecidae	Rhesus macaque	10.1	12.65	2	1	CT				UCD	Captive		Not fused pubic symphysis	N	Living
Macaca mulatta	ucd:37652			F		Cercopithecidae	Rhesus macaque	10.1	15.83	4	3	CT				UCD	Captive		Symphysis fused - early stage	Y	Living
Macaca mulatta	ucd:38333			F		Cercopithecidae	Rhesus macaque	10.3	8.5	7	7	CT				UCD	Captive		Symphysis fused - early stage	Y	Living
Macaca mulatta	ucd:37214			F		Cercopithecidae	Rhesus macaque	10.3	9.9	1	0	CT				UCD	Captive		Not fused pubic symphysis	N	Living
Macaca mulatta	ucd:37166			F		Cercopithecidae	Rhesus macaque	10.3	8.42	6	4	CT				UCD	Captive		Not fused pubic symphysis	N	Living
Macaca mulatta	ucd:36720			F		Cercopithecidae	Rhesus macaque	10.8	9.42	3	3	CT				UCD	Captive		Symphysis fused - early stage	Y	Living
Macaca mulatta	ucd:38361			F		Cercopithecidae	Rhesus macaque	11	6.94	1	1	CT				UCD	Captive		Not fused pubic symphysis	N	Living
Macaca mulatta	ucd:38021			F		Cercopithecidae	Rhesus macaque	11	14.82	0	0	CT				UCD	Captive		Symphysis fused - early stage	Y	Living
Macaca mulatta	ucd:36384			F		Cercopithecidae	Rhesus macaque	11	6.6	4	4	CT				UCD	Captive		Symphysis fused	Y	Living
Macaca mulatta	ucd:35761			F		Cercopithecidae	Rhesus macaque	11	10.93	0	0	CT				UCD	Captive		Not fused pubic symphysis	N	Living
Macaca mulatta	ucd:37847			F		Cercopithecidae	Rhesus macaque	11.1	11.19	1	1	CT				UCD	Captive		Symphysis fused - early stage	Y	Living
Macaca mulatta	ucd:35840			F		Cercopithecidae	Rhesus macaque	11.5	9.45	5	2	CT				UCD	Captive		Symphysis fused - early stage	Y	Living
Macaca mulatta	ucd:35602			F		Cercopithecidae	Rhesus macaque	11.9	5.93	1	0	CT				UCD	Captive		Symphysis fused - early stage	Y	Living
Macaca mulatta	ucd:35560			F		Cercopithecidae	Rhesus macaque	11.9	10.75	5	5	CT				UCD	Captive		Not fused pubic symphysis	N	Living
Macaca mulatta	ucd:34993			F		Cercopithecidae	Rhesus macaque	12.4	10.09	4	4	CT				UCD	Captive		Symphysis fused - early stage	Y	Living
Macaca mulatta	ucd:35830			F		Cercopithecidae	Rhesus macaque	13.3	8.42	4	4	CT				UCD	Captive		Not fused pubic symphysis	N	Living
Macaca mulatta	ucd:33843			F		Cercopithecidae	Rhesus macaque	14	9.46	0	0	CT				UCD	Captive		Symphysis fused - early stage	Y	Living
Macaca mulatta	ucd:33428			F		Cercopithecidae	Rhesus macaque	14.5	11.44	3	0	CT				UCD	Captive		Symphysis fused	Y	Living
Macaca mulatta	ucd:33422			F		Cercopithecidae	Rhesus macaque	14.5	8.87	7	6	CT				UCD	Captive		Symphysis fused - early stage	Y	Living
Macaca mulatta	ucd:33792			F		Cercopithecidae	Rhesus macaque	14.8	10.8	6	6	CT				UCD	Captive		Not fused pubic symphysis	N	Living
Macaca mulatta	ucd:32277			F		Cercopithecidae	Rhesus macaque	15.7	7	10	10	CT				UCD	Captive		Symphysis fused - early stage	Y	Living
Macaca mulatta	ucd:33669			F		Cercopithecidae	Rhesus macaque	16.7	13.46	5	5	CT				UCD	Captive		Symphysis fused - early stage	Y	Living
Macaca mulatta	ucd:31603			F		Cercopithecidae	Rhesus macaque	16.7	7.35	4	4	CT				UCD	Captive		Not fused pubic symphysis	N	Living
Macaca mulatta	ucd:31692			F		Cercopithecidae	Rhesus macaque	16.9	7.7	3	3	CT				UCD	Captive		Symphysis fused - early stage	Y	Living
Macaca mulatta	ucd:46770			F		Cercopithecidae	Rhesus macaque	17.5	12.1	0	0	CT				UCD	Captive		Symphysis fused	Y	Living
Macaca mulatta	ucd:33199			F		Cercopithecidae	Rhesus macaque	17.5	7.37	8	8	CT				UCD	Captive		Not fused pubic symphysis	N	Living
Macaca mulatta	ucd:32888			F		Cercopithecidae	Rhesus macaque	17.6	12.36	8	7	CT				UCD	Captive		Not fused pubic symphysis	N	Living
Macaca mulatta	ucd:33002			F		Cercopithecidae	Rhesus macaque	17.6	11.34	7	7	CT				UCD	Captive		Not fused pubic symphysis	N	Living
Macaca mulatta	ucd:30797			F		Cercopithecidae	Rhesus macaque	17.9	12.6	13	10	CT				UCD	Captive		Symphysis fused	Y	Living
Macaca mulatta	ucd:32191			F		Cercopithecidae	Rhesus macaque	18.6	6.61	5	5	CT				UCD	Captive		Symphysis fused - early stage	Y	Living
Macaca mulatta	ucd:32157			F		Cercopithecidae	Rhesus macaque	18.6	10.21	10	6	CT				UCD	Captive		Not fused pubic symphysis	N	Living
Macaca mulatta	ucd:32237			F		Cercopithecidae	Rhesus macaque	18.6	8.55	4	3	CT				UCD	Captive		Not fused pubic symphysis	N	Living
Macaca mulatta	ucd:32107			F		Cercopithecidae	Rhesus macaque	18.6	10.79	4	2	CT				UCD	Captive		Symphysis fused	Y	Living
Macaca mulatta	ucd:29999			F		Cercopithecidae	Rhesus macaque	18.9	9.3	10	6	CT				UCD	Captive		Not fused pubic symphysis	N	Living
Macaca mulatta	ucd:31761			F		Cercopithecidae	Rhesus macaque	19.8	6.83	11	9	CT				UCD	Captive		Symphysis fused - early stage	Y	Living
Macaca mulatta	ucd:31677			F		Cercopithecidae	Rhesus macaque	19.8	10.31	7	7	CT				UCD	Captive		Symphysis fused	Y	Living
Macaca mulatta	ucd:33231			F		Cercopithecidae	Rhesus macaque	20	6.3	12	12	CT				UCD	Captive		Not fused pubic symphysis	N	Living
Macaca mulatta	ucd:30878			F		Cercopithecidae	Rhesus macaque	20.8	11.64	11	10	CT				UCD	Captive		Not fused pubic symphysis	N	Living
Macaca mulatta	ucd:34123			F		Cercopithecidae	Rhesus macaque	21.4	7.11	4	2	CT				UCD	Captive		Symphysis fused - early stage	Y	Living
Macaca mulatta	ucd:29658			F		Cercopithecidae	Rhesus macaque	22.4	7.23	9	6	CT				UCD	Captive		Symphysis fused - early stage	Y	Living
Macaca mulatta	ucd:34453			F		Cercopithecidae	Rhesus macaque	24.2	8.35	1	1	CT				UCD	Captive		Symphysis fused - early stage	Y	Living
Macaca mulatta	ucd:27750			F		Cercopithecidae	Rhesus macaque	25.3	9.62	9	6	CT				UCD	Captive		Symphysis fused - early stage	Y	Living
Macaca mulatta	ucd:44417			M		Cercopithecidae	Rhesus macaque	4	7.4	na	na	CT				UCD	Captive		Not fused pubic symphysis	N	Living
Macaca mulatta	ucd:44339			M		Cercopithecidae	Rhesus macaque	4	7.86	na	na	CT				UCD	Captive		Not fused pubic symphysis	N	Living
Macaca mulatta	ucd:46126			M		Cercopithecidae	Rhesus macaque	5.1	11.25	na	na	CT				UCD	Captive		Not fused pubic symphysis	N	Living
Macaca mulatta	ucd:46125			M		Cercopithecidae	Rhesus macaque	5.3	9.74	na	na	CT				UCD	Captive		Not fused pubic symphysis	N	Living
Macaca mulatta	ucd:46137			M		Cercopithecidae	Rhesus macaque	6.1	12.96	na	na	CT				UCD	Captive		Not fused pubic symphysis	N	Living
Macaca mulatta	ucd:46136			M		Cercopithecidae	Rhesus macaque	6.1	12.57	na	na	CT				UCD	Captive		Not fused pubic symphysis	N	Living
Macaca mulatta	ucd:46128			M		Cercopithecidae	Rhesus macaque	6.1	13.72	na	na	CT				UCD	Captive		Not fused pubic symphysis	N	Living
Macaca mulatta	ucd:40446			M		Cercopithecidae	Rhesus macaque	6.6	10.93	na	na	CT				UCD	Captive		Not fused pubic symphysis	N	Living
Macaca mulatta	ucd:39971			M		Cercopithecidae	Rhesus macaque	6.8	11.9	na	na	CT				UCD	Captive		Not fused pubic symphysis	N	Living
Macaca mulatta	ucd:40000			M		Cercopithecidae	Rhesus macaque	6.8	11.21	na	na	CT				UCD	Captive		Not fused pubic symphysis	N	Living
Macaca mulatta	ucd:40202			M		Cercopithecidae	Rhesus macaque	6.8	10.88	na	na	CT				UCD	Captive		Not fused pubic symphysis	N	Living
Macaca mulatta	ucd:40099			M		Cercopithecidae	Rhesus macaque	7.1	11.69	na	na	CT				UCD	Captive		Not fused pubic symphysis	N	Living
Macaca mulatta	ucd:42384			M		Cercopithecidae	Rhesus macaque	7.2	11.85	na	na	CT				UCD	Captive		Symphysis fused - early stage	Y	Living
Macaca mulatta	ucd:42401			M		Cercopithecidae	Rhesus macaque	7.2	16.7	na	na	CT				UCD	Captive		Not fused pubic symphysis	N	Living
Macaca mulatta	ucd:39650			M		Cercopithecidae	Rhesus macaque	7.2	11.45	na	na	CT				UCD	Captive		Not fused pubic symphysis	N	Living
Macaca mulatta	ucd:41026			M		Cercopithecidae	Rhesus macaque	7.3	9.88	na	na	CT				UCD	Captive		Not fused pubic symphysis	N	Living
Macaca mulatta	ucd:38982			M		Cercopithecidae	Rhesus macaque	7.6	8.96	na	na	CT				UCD	Captive		Not fused pubic symphysis	N	Living
Macaca mulatta	ucd:39512			M		Cercopithecidae	Rhesus macaque	7.7	9.58	na	na	CT				UCD	Captive		Not fused pubic symphysis	N	Living
Macaca mulatta	ucd:43709			M		Cercopithecidae	Rhesus macaque	8.1	12.19	na	na	CT				UCD	Captive		Symphysis fused - early stage	Y	Living
Macaca mulatta	ucd:43364			M		Cercopithecidae	Rhesus macaque	8.2	13.98	na	na	CT				UCD	Captive		Symphysis fused - early stage	Y	Living
Macaca mulatta	ucd:38752			M		Cercopithecidae	Rhesus macaque	8.2	11.84	na	na	CT				UCD	Captive		Symphysis fused	Y	Living
Macaca mulatta	ucd:41165			M		Cercopithecidae	Rhesus macaque	8.6	10.76	na	na	CT				UCD	Captive		Not fused pubic symphysis	N	Living
Macaca mulatta	ucd:40769			M		Cercopithecidae	Rhesus macaque	9.2	20.97	na	na	CT				UCD	Captive		Symphysis fused	Y	Living
Macaca mulatta	ucd:39696			M		Cercopithecidae	Rhesus macaque	9.8	19.2	na	na	CT				UCD	Captive		Symphysis fused	Y	Living
Macaca mulatta	ucd:37345			M		Cercopithecidae	Rhesus macaque	9.8	13.26	na	na	CT				UCD	Captive		Symphysis fused - early stage	Y	Living
Macaca mulatta	ucd:37452			M		Cercopithecidae	Rhesus macaque	9.8	18.6	na	na	CT				UCD	Captive		Symphysis fused - early stage	Y	Living
Macaca mulatta	ucd:38219			M		Cercopithecidae	Rhesus macaque	9.9	14.95	na	na	CT				UCD	Captive		Symphysis fused	Y	Living
Macaca mulatta	ucd:40223			M		Cercopithecidae	Rhesus macaque	10.1	22.35	na	na	CT				UCD	Captive		Symphysis fused	Y	Living
Macaca mulatta	ucd:39584			M		Cercopithecidae	Rhesus macaque	10.3	13.52	na	na	CT				UCD	Captive		Symphysis fused	Y	Living
Macaca mulatta	ucd:36496			M		Cercopithecidae	Rhesus macaque	10.8	16.02	na	na	CT				UCD	Captive		Symphysis fused - early stage	Y	Living
Macaca mulatta	ucd:37568			M		Cercopithecidae	Rhesus macaque	11.3	9.03	na	na	CT				UCD	Captive		Symphysis fused	Y	Living
Macaca mulatta	ucd:35837			M		Cercopithecidae	Rhesus macaque	11.8	11.53	na	na	CT				UCD	Captive		Symphysis fused - early stage	Y	Living
Macaca mulatta	ucd:37175			M		Cercopithecidae	Rhesus macaque	12.7	17.62	na	na	CT				UCD	Captive		Symphysis fused	Y	Living
Macaca mulatta	ucd:36422			M		Cercopithecidae	Rhesus macaque	13	19.76	na	na	CT				UCD	Captive		Symphysis fused	Y	Living
Macaca mulatta	ucd:34884			M		Cercopithecidae	Rhesus macaque	15	16.58	na	na	CT				UCD	Captive		Symphysis fused	Y	Living
Macaca mulatta	ucd:34880			M		Cercopithecidae	Rhesus macaque	15	12.61	na	na	CT				UCD	Captive		Symphysis fused - early stage	Y	Living
Macaca mulatta	ucd:32977			M		Cercopithecidae	Rhesus macaque	15	17.3	na	na	CT				UCD	Captive		Symphysis fused	Y	Living
Macaca mulatta	ucd:32208			M		Cercopithecidae	Rhesus macaque	16	14.8	na	na	CT				UCD	Captive		Symphysis fused	Y	Living
Macaca mulatta	ucd:36708			M		Cercopithecidae	Rhesus macaque	16.6	15.5	na	na	CT				UCD	Captive		Symphysis fused	Y	Living
Macaca mulatta	ucd:33734			M		Cercopithecidae	Rhesus macaque	16.8	14.91	na	na	CT				UCD	Captive		Symphysis fused - early stage	Y	Living
Macaca mulatta	ucd:32397			M		Cercopithecidae	Rhesus macaque	16.9	14.85	na	na	CT				UCD	Captive		Symphysis fused	Y	Living
Macaca mulatta	ucd:33077			M		Cercopithecidae	Rhesus macaque	17.5	11.63	na	na	CT				UCD	Captive		Symphysis fused	Y	Living
Macaca mulatta	ucd:31538			M		Cercopithecidae	Rhesus macaque	18.1	10.57	na	na	CT				UCD	Captive		Symphysis fused	Y	Living
Macaca mulatta	ucd:31594			M		Cercopithecidae	Rhesus macaque	21.1	13.77	na	na	CT				UCD	Captive		Symphysis fused	Y	Living
Macaca mulatta	ucd:31882			M		Cercopithecidae	Rhesus macaque	21.8	19.53	na	na	CT				UCD	Captive		Symphysis fused	Y	Living
Macaca mulatta	ucd:28446			M		Cercopithecidae	Rhesus macaque	23.3	11.51	na	na	CT				UCD	Captive		Symphysis fused	Y	Living
Mandrillus leucophaeus	ZD.1949.85a			F	leucophaeus	Cercopithecidae	Drill	A		NA	NA	CT	June 1939	On printed catalogue, indictaed as ZD.1949.85, not 85a	Cameroo, Ndokofass District, NE of yabassi	NHM	No records		3 pelvic bones connected	Y	Skeletal
Mandrillus leucophaeus	MNHN_ZM_AC-1940-712			F		Cercopithecidae	Drill	A		NA	NA	Laser				MNHN	No records		3 pelvic bones separated, symphysis unfused	N	Skeletal
Mandrillus leucophaeus	MNHN-ZM-AC-1962-335			F		Cercopithecidae	Drill	A		NA	NA	Laser				MNHN	No records		R innominate sacrum connected, L innominate separated, virtually articulated by Nicole	N	Skeletal
Mandrillus leucophaeus	ZD.1949.84			F	leucophaeus	Cercopithecidae	Drill	A		NA	NA	CT	April 1939	Papio leucophaeus	Cameroon, Yabassi district	NHM	Captive		3 pelvic bones separated, symphysis unfused	N	Skeletal
Mandrillus leucophaeus	MNHN_ZM_AC-1971-17			M		Cercopithecidae	Drill	A		NA	NA	Laser				MNHN	No records		2 innominates connected by fused symphysis	Y	Skeletal
Mandrillus leucophaeus	AMNH-35693			M		Cercopithecidae	Drill	A		NA	NA	MicroCT	15 Aug 2017		Central Park Zoo	AMNH	Captive		3 pelvic bones separated, symphysis unfused	N	Skeletal
Mandrillus leucophaeus	ZE.1959.1.2.6			M		Cercopithecidae	Drill	A		NA	NA	CT				NHM	Captive		3 pelvic bones connected, part of the ischia missing, fused symphysis	Y	Skeletal
Mandrillus leucophaeus	NH.MER39.275			M		Cercopithecidae	Drill	A		NA	NA	CT	0/6/1939		no data	PCM	Wild-caught		3 pelvic bones separated, symphysis unfused	N	Skeletal
Mandrillus sphinx	MNHN-ZM-AC-1880-1307			F		Cercopithecidae	Mandrill	A		NA	NA	MicroCT				MNHN	No records		3 pelvic bones connected, pubis seems fused or fusing, but soft tissue makes it difficult to be sure	N	Skeletal
Mandrillus sphinx	BE-RBINS-VER-MAM-4252			M		Cercopithecidae	Mandrill	A		NA	NA	MicroCT	30 Mar 1926	Dead in captivity. Donation Société de Zoologie d'Anvers		RBINS	Captive	Weird morphology	From photo, unclear if fused. Too much soft tissue	N	Skeletal
Mandrillus sphinx	ZE.1948.7.6.2			M		Cercopithecidae	Mandrill	A		NA	NA	CT			No data, but probably captive. The printed catalogue notes it died on 14 March 1916	NHM	Prob. captive		3 pelvic bones connected, symphysis fused	Y	Skeletal
Mandrillus sphinx	AMNH-89357			F		Cercopithecidae	Mandrill	A		NA	NA	MicroCT	16 Aug 1939	Collected by George H.H. Tate	Cameroon	AMNH	Wild-caught		3 pelvic bones separated, symphysis unfused	N	Skeletal
Mandrillus sphinx	AMNH-89358			F		Cercopithecidae	Mandrill	A		NA	NA	MicroCT	16 Aug 1939	Collected by George H.H. Tate	Cameroon	AMNH	Wild-caught		3 pelvic bones separated, symphysis unfused	N	Skeletal
Mandrillus sphinx	NHMW-Zoo1-MAMM-57601			F		Cercopithecidae	Mandrill	7		NA	NA	MicroCT	3 Apr 1988	Born around 1981. At Schönbrunn zoo since 1987	Captive, Schönbrunn zoo	NHMW	Captive	~7yo specimen when died	3 pelvic bones separated, symphysis unfused	N	Skeletal
Mandrillus sphinx	NH.ZEN8.9			M		Cercopithecidae	Mandrill	A		NA	NA	CT	12 May 1934		Emfan, Nr Ajak, Cameroon	PCM	Wild-caught		3 pelvic bones separated, symphysis unfused	N	Skeletal
Microcebus murinus	MNHN-ZM-AC-1936-88			F		Cheirogaleidae	Gray mouse lemur	A				MicroCT	1936-02-18	Collected by Bluntschli	Madagascar	MNHN	Wild-caught		3 pelvic bones connected but symphysis not fused	N	Skeletal
Microcebus murinus	MNHN-ZM-AC-1951-11			F		Cheirogaleidae	Gray mouse lemur	A				MicroCT			Madagascar	MNHN	Wild-caught		3 pelvic bones connected but symphysis not fused	N	Skeletal
Microcebus murinus	ZMB_Mam_44618			F		Cheirogaleidae	Gray mouse lemur	A				MicroCT		Collected by H. Bluntschli	Amboasary, Mandrare, lower, Madagascar	MfN	Wild-caught		3 pelvic bones separated, symphysis unfused	N	Skeletal
Microcebus murinus	FMNH-161662			M		Cheirogaleidae	Gray mouse lemur	A	0.063			MicroCT	23 Jan 1996	Collected by R. M. Rasoloarison	Madagascar	FMNH	Wild-caught		3 pelvic bones connected by fused symphysis	Y	Skeletal
Microcebus murinus	MNHN-ZM-AC-1936-85			M		Cheirogaleidae	Gray mouse lemur	A				MicroCT				MNHN	Wild-caught		3 pelvic bones connected but symphysis not fused	N	Skeletal
Microcebus murinus	ZMB_Mam_44620(1)			M		Cheirogaleidae	Gray mouse lemur	A				MicroCT		Collected by H. Bluntschli	Amboasary, Mandrare, lower, Madagascar	MfN	Wild-caught		3 pelvic bones separated, symphysis unfused	N	Skeletal
Microcebus murinus	MNHN-ZM-AC-1936-86			M		Cheirogaleidae	Gray mouse lemur	A				MicroCT				MNHN	Wild-caught	Bas Mandraré. Histr Ambovombé. Prov Fort-dauphin	3 pelvic bones connected, pubis unfused	N	Skeletal
Microcebus murinus	dlc:845f			F		Cheirogaleidae	Gray mouse lemur	15	0.06	NA	4	MicroCT			Morphosource - Duke Lemur Center	DLC	Captive	M3 in occlusion	Not fused pubic symphysis	N	Frozen
Microcebus murinus	dlc:1812f			F		Cheirogaleidae	Gray mouse lemur	10	0.069	NA	3	MicroCT			Morphosource - Duke Lemur Center	DLC	Captive		Not fused pubic symphysis	N	Frozen
Microcebus murinus	dlc:1830f			F		Cheirogaleidae	Gray mouse lemur	13	0.08	NA	1	MicroCT			Morphosource - Duke Lemur Center	DLC	Captive	M3 in occlusion	Not fused pubic symphysis	N	Frozen
Microcebus murinus	dlc:7030f			F		Cheirogaleidae	Gray mouse lemur	11	0.076	NA	2	MicroCT			Morphosource - Duke Lemur Center	DLC	Captive	M3 in occlusion	Not fused pubic symphysis	N	Frozen
Microcebus murinus	dlc:7034f			F		Cheirogaleidae	Gray mouse lemur	10	0.088	NA	2	MicroCT			Morphosource - Duke Lemur Center	DLC	Captive	M3 in occlusion	Not fused pubic symphysis	N	Frozen
Microcebus murinus	189GAA			M		Cheirogaleidae	Gray mouse lemur	3.33	0.081	na	na	MicroCT				MNHN	Captive		Not fused pubic symphysis	N	Whole
Microcebus murinus	255A			M		Cheirogaleidae	Gray mouse lemur	5.42	0.086	na	na	MicroCT				MNHN	Captive		Not fused pubic symphysis	N	Whole
Microcebus murinus	100DBA			M		Cheirogaleidae	Gray mouse lemur	6	0.07	na	na	MicroCT				MNHN	Captive		Not fused pubic symphysis	N	Whole
Microcebus murinus	dlc:7016m			M		Cheirogaleidae	Gray mouse lemur	13	0.065	na	na	MicroCT			Morphosource - Duke Lemur Center	DLC	Captive	M3 in occlusion	Symphysis fused - middle stage	Y	Frozen
Microcebus murinus	dlc:7017m			M		Cheirogaleidae	Gray mouse lemur	11	0.059	na	na	MicroCT			Morphosource - Duke Lemur Center	DLC	Captive	M3 in occlusion	Symphysis fused - late stage	Y	Frozen
Microcebus murinus	dlc:7024m			M		Cheirogaleidae	Gray mouse lemur	10	0.097	na	na	MicroCT			Morphosource - Duke Lemur Center	DLC	Captive	M3 in occlusion	Symphysis fused - late stage	Y	Frozen
Microcebus murinus	dlc:7025m			M		Cheirogaleidae	Gray mouse lemur	10	0.056	na	na	MicroCT			Morphosource - Duke Lemur Center	DLC	Captive		Symphysis fused - late stage	Y	Frozen
Microcebus murinus	2002-57			F		Cheirogaleidae	Gray mouse lemur	A		na	na	Checked visually in MNHN (Paris)				MNHN	No records	bones not in a good state	Not fused pubic symphysis	N	Skeletal
Microcebus rufus	ZMB_Mam_44643			F		Cheirogaleidae	Easter rufous mouse lemur	A		NA	NA	MicroCT		Collected by H. Bluntschli	Tampina, Madagascar	MfN	Wild-caught		3 pelvic bones separated, symphysis unfused	N	Skeletal
Microcebus rufus	ZMB_Mam_44616			M		Cheirogaleidae	Easter rufous mouse lemur	A		NA	NA	MicroCT	1932	Collected by H. Bluntschli	Amboasary, Unterer Madrare, Prov. Ft. Dauphin, Madagascar	MfN	Wild-caught		3 pelvic bones separated, symphysis unfused	N	Skeletal
Microcebus rufus	ZMB_Mam_44644			M		Cheirogaleidae	Easter rufous mouse lemur	A		NA	NA	MicroCT		Collected by H. Bluntschli	Tampina, Madagascar	MfN	Wild-caught		3 pelvic bones separated, symphysis unfused	N	Skeletal
Miopithecus talapoin	ZD.1977.861			F		Cercopithecinae	Talapoin	A		NA	NA	MicroCT			no data	NHM	No records		3 pelvic bones separated, symphysis unfused	N	Skeletal
Miopithecus talapoin	ZD.1977.867			F		Cercopithecinae	Talapoin	A		NA	NA	MicroCT			no data	NHM	No records		3 pelvic bones separated, symphysis unfused	N	Skeletal
Miopithecus talapoin	ZD.1977.874			M		Cercopithecinae	Talapoin	A		NA	NA	MicroCT			no data	NHM	No records		3 pelvic bones separated, symphysis unfused	N	Skeletal
Miopithecus talapoin	ZD.1977.860			M		Cercopithecinae	Talapoin	A		NA	NA	MicroCT			no data	NHM	No records		3 pelvic bones separated, symphysis unfused	N	Skeletal
Miopithecus talapoin	NH.MER36.665			M		Cercopithecinae	Talapoin	A		NA	NA	PQ	15 Dec 1936		Lomie District,Cameroon	PCM	Wild-caught		3 pelvic bones separated, symphysis unfused	N	Skeletal
Mirza zaza	dlc:2316m			M		Cheirogaleidae	Northern giant mouse lemur	18	2023-09-01	NA	NA	MicroCT			Morphosource - Duke Lemur Center	DLC	Captive		Symphysis fused	Y	Frozen
Mirza zaza	dlc:2304m			M		Cheirogaleidae	Northern giant mouse lemur	14	0.27	NA	NA	MicroCT			Morphosource - Duke Lemur Center	DLC	Captive		Symphysis fused	Y	Frozen
Mirza zaza	dlc:2301f			F		Cheirogaleidae	Northern giant mouse lemur	15	0.29	NA	NA	MicroCT			Morphosource - Duke Lemur Center	DLC	Captive		Not fused pubic symphysis	N	Frozen
Mirza zaza	dlc:340m			M		Cheirogaleidae	Northern giant mouse lemur	5	0.29	NA	NA	MicroCT			Morphosource - Duke Lemur Center	DLC	Captive		Symphysis fused	Y	Frozen
Mirza zaza	dlc:360m			M		Cheirogaleidae	Northern giant mouse lemur	15	0.31	NA	NA	MicroCT			Morphosource - Duke Lemur Center	DLC	Captive		Symphysis fused	Y	Frozen
Mirza zaza	dlc:339f			F		Cheirogaleidae	Northern giant mouse lemur	10	0.36	NA	NA	MicroCT			Morphosource - Duke Lemur Center	DLC	Captive		Symphysis fused	Y	Frozen
Mirza zaza	dlc:315m			M		Cheirogaleidae	Northern giant mouse lemur	17	0.31	NA	NA	MicroCT			Morphosource - Duke Lemur Center	DLC	Captive	This was a wild caught animal. His age is an estimate.	Symphysis fused	Y	Frozen
Mirza zaza	dlc:2322f			F		Cheirogaleidae	Northern giant mouse lemur	13	0.3	NA	NA	MicroCT			Morphosource - Duke Lemur Center	DLC	Captive		Not fused pubic symphysis	N	Frozen
Nasalis larvatus	AMNH-28255			F		Cercopithecidae	Proboscis monkey	A		NA	NA	CT	No records		Indonesia	AMNH	Wild-caught		3 pelvic bones connected by fused symphysis	Y	Skeletal
Nasalis larvatus	MNHN-ZM-AC-1901-766			M		Cercopithecidae	Proboscis monkey	A		NA	NA	CT				MNHN	No records		Not fused pubic symphysis	N	Skeletal
Nasalis larvatus	AMNH-103669			F		Cercopithecidae	Proboscis monkey	A		NA	NA	CT	15 Jun 1935		Indonesia	AMNH	Wild-caught		3 pelvic bones separated, symphysis unfused	N	Skeletal
Nasalis larvatus	AMNH-106274			M		Cercopithecidae	Proboscis monkey	A		NA	NA	CT	14 Nov 1935		Indonesia	AMNH	Wild-caught		3 pelvic bones separated, symphysis unfused	N	Skeletal
Nasalis larvatus	AMNH-106275			M		Cercopithecidae	Proboscis monkey	A		NA	NA	CT	25 Nov 1935		Indonesia	AMNH	Wild-caught		3 pelvic bones separated, symphysis unfused	N	Skeletal
Nasalis larvatus	ZMB_Mam_48026			F		Cercopithecidae	Proboscis monkey	A		NA	NA	CT	17 nov 1935	Collected by J.J Menden	Indonesia, Riam, Südwestborneo	MfN	Wild-caught		3 pelvic bones separated, symphysis unfused	N	Skeletal
Nomascus leucogenys	2000-403			F		Hylobatidae	Northern white-cheeked gibbon	A		NA	NA	Checked visually in MNHN (Paris)				MNHN	No records		Not fused pubic symphysis	N	Skeletal
Nomascus leucogenys	1956-152			F		Hylobatidae	Northern white-cheeked gibbon	A		NA	NA	Checked visually in MNHN (Paris)				MNHN	No records		Not fused pubic symphysis	N	Skeletal
Nycticebus coucang	DPC-OST-40			F		Lorisidae	Sunda Slow Loris	9	2023-06-01	NA	NA	MicroCT			Duke Lemur Center	DLC	Captive	1 offspring, 1 birth. Cadaver dlc-964f	3 pelvic bones connected, symphysis fused/ligaments ossified	Y	Skeletal
Nycticebus coucang	DPC-OST-140			F		Lorisidae	Sunda Slow Loris	7	2023-02-01	NA	NA	MicroCT			Duke Lemur Center	DLC	Captive	1 offspring, 1 birth. Cadaver dlc-1961f	3 pelvic bones connected but symphysis not fused	N	Skeletal
Nycticebus coucang	NHMW-Zoo1-MAMM-9492			F		Lorisidae	Sunda Slow Loris	A		NA	NA	MicroCT	1963-06-01	Dr. Kurt Kolar (owner?)	No info	NHMW	No records		3 pelvic bones connected but symphysis not fused	N	Skeletal
Nycticebus coucang	DPC-OST-39			M		Lorisidae	Sunda Slow Loris	A		NA	NA	MicroCT			Duke Lemur Center	DLC	Wild-caught	Animal was wild caught and received at the lemur center in March 1969. Cadaver dlc-953m.	3 pelvic bones connected but symphysis not fused	N	Skeletal
Nycticebus coucang	NHMW-Zoo1-MAMM-57469			M		Lorisidae	Sunda Slow Loris	A		NA	NA	MicroCT	1 Jan 1975		Schönbrunn zoo	NHMW	Captive		3 pelvic bones connected but symphysis not fused	N	Skeletal
Nycticebus coucang	BE-RBINS-VER-MAM-686			M		Lorisidae	Sunda Slow Loris	A		NA	NA	MicroCT	1932	Donation Suyckerbuyck	Indonesia, Java	RBINS	Wild-caught		3 pelvic bones connected but symphysis not fused	N	Skeletal
Nycticebus coucang	PRI#7847		Study nº 2907	F		Lorisidae	Sunda Slow Loris	A	No recorded info	NA	NA	MicroCT				PRI	Captive		Not fused pubic symphysis	N	Cadaver in formaline
Nycticebus coucang	1995-29			F		Lorisidae	Sunda Slow Loris	A		NA	NA	Checked visually in MNHN (Paris)				MNHN	No records		Not fused pubic symphysis	N	Skeletal
Nycticebus coucang	AMNH-102027			F	javanicus	Lorisidae	Sunda Slow Loris	A		NA	NA	Surface	1933-03-09	Collected by J.J Menden	Indonesia	AMNH	Wild-caught		L innominate and sacrum connected, R innominate separated	N	Skeletal
Nycticebus pygmaeus	dlc:2921m			M		Lorisidae	Pygmy slow loris	10	0.37	NA	NA	MicroCT			Morphosource - Duke Lemur Center	DLC	Captive		Not fused pubic symphysis	N	Cadaver
Nycticebus pygmaeus	dlc:2901f			F		Lorisidae	Pygmy slow loris	19	0.31	NA	NA	MicroCT			Morphosource - Duke Lemur Center	DLC	Captive		Not fused pubic symphysis	N	Cadaver
Pan paniscus	RMCA_13201			F		Hominidae	Bonobo	A		NA	NA	Surface				RMCA (Martin Haeusler)	Wild-caught		3 pelvic bones separated, symphysis unfused	N	Skeletal
Pan paniscus	RMCA_15293			F		Hominidae	Bonobo	A		NA	NA	Surface				RMCA (Martin Haeusler)	Wild-caught		3 pelvic bones separated, symphysis unfused	N	Skeletal
Pan paniscus	RMCA_27698			F		Hominidae	Bonobo	A		NA	NA	Surface				RMCA (Martin Haeusler)	Wild-caught		3 pelvic bones separated, symphysis unfused	N	Skeletal
Pan paniscus	RMCA_13202			M		Hominidae	Bonobo	A		NA	NA	Surface				RMCA (Martin Haeusler)	Wild-caught		2 innominates connected by fused symphysis	Y	Skeletal
Pan paniscus	RMCA_15294			M		Hominidae	Bonobo	A		NA	NA	Surface				RMCA (Martin Haeusler)	Wild-caught		3 pelvic bones separated, symphysis unfused	N	Skeletal
Pan paniscus	RMCA_15295			M		Hominidae	Bonobo	A		NA	NA	Surface				RMCA (Martin Haeusler)	Wild-caught		3 pelvic bones separated, symphysis unfused	N	Skeletal
Pan troglodytes	PAL - 219			F		Hominidae	Chimpanzee	A		NA	NA	Checked visually in Anthropology Collection (Zürich)				Anthropology Collection (Zürich)	Captive		Not fused pubic symphysis	N	Skeletal
Pan troglodytes	PAL - 220			M		Hominidae	Chimpanzee	A		na	na	Checked visually in Anthropology Collection (Zürich)				Anthropology Collection (Zürich)	Captive		Not fused pubic symphysis	N	Skeletal
Pan troglodytes	PAL - 217			F		Hominidae	Chimpanzee	A		NA	NA	Checked visually in Anthropology Collection (Zürich)				Anthropology Collection (Zürich)	Captive		Not fused pubic symphysis	N	Skeletal
Pan troglodytes	PAL - 9			F		Hominidae	Chimpanzee	A		NA	NA	Checked visually in Anthropology Collection (Zürich)				Anthropology Collection (Zürich)	Wild-caught		Not fused pubic symphysis	N	Skeletal
Pan troglodytes	AS - 1586			F		Hominidae	Chimpanzee	A		NA	NA	Checked visually in Anthropology Collection (Zürich)				Anthropology Collection (Zürich)	Wild-caught		Symphysis fused	Y	Skeletal
Pan troglodytes	AS - 1763			F		Hominidae	Chimpanzee	A		NA	NA	Checked visually in Anthropology Collection (Zürich)				Anthropology Collection (Zürich)	Captive		Not fused pubic symphysis	N	Skeletal
Pan troglodytes	10533			F		Hominidae	Chimpanzee	A		NA	NA	Checked visually in Anthropology Collection (Zürich)				Anthropology Collection (Zürich)	No records		Not fused pubic symphysis	N	Skeletal
Pan troglodytes	10280			F		Hominidae	Chimpanzee	A		NA	NA	Checked visually in Anthropology Collection (Zürich)				Anthropology Collection (Zürich)	Captive	Signs of osteophytes, probably old	Symphysis fused	Y	Skeletal
Pan troglodytes	9150			F		Hominidae	Chimpanzee	A		NA	NA	Checked visually in Anthropology Collection (Zürich)				Anthropology Collection (Zürich)	No records	In box says indet or F?	Not fused pubic symphysis	N	Skeletal
Pan troglodytes	8673			M		Hominidae	Chimpanzee	A		na	na	Checked visually in Anthropology Collection (Zürich)				Anthropology Collection (Zürich)	No records	Probably young	Not fused pubic symphysis	N	Skeletal
Pan troglodytes	8620			M		Hominidae	Chimpanzee	A		na	na	Checked visually in Anthropology Collection (Zürich)				Anthropology Collection (Zürich)	Wild-caught	Osteoarthritis	Symphysis fused	Y	Skeletal
Pan troglodytes	8548			M		Hominidae	Chimpanzee	A		na	na	Checked visually in Anthropology Collection (Zürich)				Anthropology Collection (Zürich)	No records		Not fused pubic symphysis	N	Skeletal
Pan troglodytes	7078			F		Hominidae	Chimpanzee	A		NA	NA	Checked visually in Anthropology Collection (Zürich)				Anthropology Collection (Zürich)	Wild-caught		Not fused pubic symphysis	N	Skeletal
Pan troglodytes	AS - 1695			M		Hominidae	Chimpanzee	A		na	na	Checked visually in Anthropology Collection (Zürich)				Anthropology Collection (Zürich)	Captive		Not fused pubic symphysis	N	Skeletal
Pan troglodytes	MNHN_ZM-AC-1899-129			F		Hominidae	Chimpanzee	A		NA	NA	Laser				MNHN	Wild-caught	Mayumba (Gabon)	3 pelvic bones separated, symphysis unfused	N	Skeletal
Pan troglodytes	NH.CAM1.204			F		Hominidae	Chimpanzee	A		NA	NA	CT		Pongidae now redundant taxon. Use Hominidae instead	S of Yaounde, Cameroon	PCM	Wild-caught		3 pelvic bones separated, symphysis unfused	N	Skeletal
Pan troglodytes	NH.MER33.742			F		Hominidae	Chimpanzee	A		NA	NA	CT		Pongidae now redundant taxon. Use Hominidae instead	Batouri District, Cameroon	PCM	Wild-caught		3 pelvic bones separated, symphysis unfused	N	Skeletal
Pan troglodytes	NH.MER32.986			F		Hominidae	Chimpanzee	A		NA	NA	CT		Pongidae now redundant taxon. Use Hominidae instead	Obala, Batouri District, Cameroon	PCM	Wild-caught		3 pelvic bones separated, symphysis unfused	N	Skeletal
Pan troglodytes	MNHN_ZM-AC-1901-659			M		Hominidae	Chimpanzee	A		na	na	Laser				MNHN	Wild-caught	Mayumba (Gabon)	3 pelvic bones separated, symphysis unfused	N	Skeletal
Pan troglodytes	NH.CAM1.13			M		Hominidae	Chimpanzee	A		na	na	CT		Pongidae now redundant taxon. Use Hominidae instead	Belar, Cameroon	PCM	Wild-caught		3 pelvic bones separated, symphysis unfused	N	Skeletal
Pan troglodytes	NH.MER33.440			M		Hominidae	Chimpanzee	A		na	na	CT		Pongidae now redundant taxon. Use Hominidae instead	Obala, Batouri District, Cameroon	PCM	Wild-caught		3 pelvic bones separated, symphysis unfused	N	Skeletal
Pan troglodytes	No recorded info	Sakura (GAIN 64)	PRICT-496	F		Hominidae	Chimpanzee	39	No recorded info	NA	0	CT			Tobe Zoological Park, Tennoji Zoo	DMM	Captive		Symphysis fused - late stage	Y	Frozen
Pan troglodytes	PRI#9783	Luna (GAIN 38)	PRICT-611	F		Hominidae	Chimpanzee	>44	No recorded info	NA	0	CT			Kamine Zoo	DMM	Captive		Symphysis fused - early stage	Y	Frozen
Pan troglodytes	PRI#10048	Reiko (GAIN 432)	PRICT-845	F		Hominidae	Chimpanzee	47	54.5	NA	1	CT			Primate Research Institute, Kyoto University	DMM	Captive		Symphysis fused - early stage	Y	Fresh cadaver
Pan troglodytes	PRI#11043	Puchi (GAIN 0436)	Study nº 2949	F		Hominidae	Chimpanzee	41	53	NA	3	CT			Primate Research Institute, Kyoto University	PRI	Captive		Symphysis fused - late stage	Y	Frozen
Pan troglodytes	No recorded info	Koko (GAIN 140)	PRICT-1498	F		Hominidae	Chimpanzee	40	No recorded info	NA	1	CT			Izu Shaboten Zoo	DMM	Captive		Not fused pubic symphysis	N	Fresh cadaver
Pan troglodytes	No recorded info	Yuri (GAIN 74)	Study nº 2950	F		Hominidae	Chimpanzee	48	No recorded info	NA	0	CT			Higashiyama Zoo	PRI	Captive		Symphysis fused - early stage	Y	Fresh cadaver/frozen
Pan troglodytes	No recorded info	Yoko (GAIN 329)	PRICT-34	F		Hominidae	Chimpanzee	20		NA	0	CT			Kyoto City Zoo	DMM	Captive		Not fused pubic symphysis	N	Whole
Pan troglodytes	PRI#9457	Tonny (GAIN 136)	PRICT-452	M		Hominidae	Chimpanzee	32	No recorded info	na	na	CT			Sapporo Maruyama Zoo	DMM	Captive		Symphysis fused - early stage	Y	Frozen
Pan troglodytes	PRI#9803	Izou (GAIN 212)	PRICT-660	M		Hominidae	Chimpanzee	34	47.8	na	na	CT			Kumamoto Sanctuary, Wildlife Research Center, Kyoto University	DMM	Captive		Symphysis fused - late stage	Y	Fresh cadaver
Pan troglodytes	WMZ_67328197			M		Hominidae	Chimpanzee	A	No recorded info	na	na	CT			Welsh Mountain Zoo, University of Liverpool (UK)	William I. Sellers (University of Manchester)	Captive		Symphysis fused - late stage	Y	Frozen
Pan troglodytes	ypm:vz:ypm mam 015939			M		Hominidae	Chimpanzee	A	No recorded info	na	na	CT			No recorded info	Morphosource - Yale Peabody Museum	Captive	Specimen was received in 2009 from a former Yale University doctoral student who never finished his dissertation and is no longer alive, and the only information is: “chimp from a place in Bucks County, Pennsylvania… may have been Federated Medical Resources (associated with Hahnemann Med School)"	Not fused pubic symphysis	N	Cadaver in formaline
Pan troglodytes	NH.MER33.724			M		Hominidae	Chimpanzee	A		na	na	CT		Pongidae now redundant taxon. Use Hominidae instead	Obala, Batouri District, Cameroon	PCM	Wild-caught		2 innominates connected by fused symphysis	Y	Skeletal
Pan troglodytes	Kissey			F		Hominidae	Chimpanzee	13		NA	3	Checked visually in CARTA				CARTA	Captive		Not fused pubic symphysis	N	Skeletal
Pan troglodytes	Dolly			F		Hominidae	Chimpanzee	24		NA	0	Checked visually in CARTA				CARTA	Captive		Not fused pubic symphysis	N	Skeletal
Pan troglodytes	Trudy			F		Hominidae	Chimpanzee	16.9		NA	0	Checked visually in CARTA				CARTA	Captive		Not fused pubic symphysis	N	Skeletal
Pan troglodytes	Jenny			F		Hominidae	Chimpanzee	18		NA	4+	Checked visually in CARTA				CARTA	Captive		Not fused pubic symphysis	N	Skeletal
Pan troglodytes	Judy			F		Hominidae	Chimpanzee	21.8		NA	1	Checked visually in CARTA				CARTA	Captive		Not fused pubic symphysis	N	Skeletal
Pan troglodytes	Sadie			F		Hominidae	Chimpanzee	27.3		NA	NA	Checked visually in CARTA				CARTA	Captive		Not fused pubic symphysis	N	Skeletal
Pan troglodytes	Aphrodite			F		Hominidae	Chimpanzee	29.5		NA	4	Checked visually in CARTA				CARTA	Captive		Not fused pubic symphysis	N	Skeletal
Pan troglodytes	Millie			F		Hominidae	Chimpanzee	31		NA	8	Checked visually in CARTA				CARTA	Captive		Not fused pubic symphysis	N	Skeletal
Pan troglodytes	Rodney			F		Hominidae	Chimpanzee	34		NA	1	Checked visually in CARTA				CARTA	Captive		Not fused pubic symphysis	N	Skeletal
Pan troglodytes	Gina			F		Hominidae	Chimpanzee	37		NA	2	Checked visually in CARTA				CARTA	Captive		Not fused pubic symphysis	N	Skeletal
Pan troglodytes	Harriet			F		Hominidae	Chimpanzee	49		NA	6	Checked visually in CARTA				CARTA	Captive		Symphysis fused	Y	Skeletal
Pan troglodytes	Susie			F		Hominidae	Chimpanzee	50		NA	2	Checked visually in CARTA				CARTA	Captive		Symphysis fused	Y	Skeletal
Pan troglodytes	Sigmund			M		Hominidae	Chimpanzee	12.5		na	na	Checked visually in CARTA				CARTA	Captive		Not fused pubic symphysis	N	Skeletal
Pan troglodytes	Bam Bam I			M		Hominidae	Chimpanzee	15.8		na	na	Checked visually in CARTA				CARTA	Captive		Not fused pubic symphysis	N	Skeletal
Pan troglodytes	Edsel			M		Hominidae	Chimpanzee	17		na	na	Checked visually in CARTA				CARTA	Captive		Not fused pubic symphysis	N	Skeletal
Pan troglodytes	Pedro			M		Hominidae	Chimpanzee	17.8		na	na	Checked visually in CARTA				CARTA	Captive		Not fused pubic symphysis	N	Skeletal
Pan troglodytes	Chip chip			M		Hominidae	Chimpanzee	26.3		na	na	Checked visually in CARTA				CARTA	Captive		Symphysis fused	Y	Skeletal
Pan troglodytes	Geronimo			M		Hominidae	Chimpanzee	30.6		na	na	Checked visually in CARTA				CARTA	Captive		Symphysis fused - early stage	Y	Skeletal
Papio anubis	BE-RBINS-VER-MAM-18294			F		Cercopithecidae	Olive Baboon	A				MicroCT	5 Sep 1953		Congo, Democratic Republic	RBINS	Wild-caught		3 pelvic bones connected but symphysis not fused	N	Skeletal
Papio anubis	MNHN_ZM_AC-1934-616			F		Cercopithecidae	Olive Baboon	A				Laser				MNHN	No records		3 pelvic bones connected but symphysis not fused	N	Skeletal
Papio anubis	NH.CAM2.160			M	choras	Cercopithecidae	Olive Baboon	A				CT	24 Oct 1931	Also known as Anubis Baboon	Nr Kone, Cameroon	PCM	Wild-caught		3 pelvic bones separated, symphysis unfused	N	Skeletal
Papio anubis	NH.CON.212			M	anubis	Cercopithecidae	Olive Baboon	A				CT	12 Sep 1905	Also known as Anubis Baboon. Ssp may be incorrect.	By Ebera, Congo	PCM	Wild-caught		3 pelvic bones separated, symphysis unfused	N	Skeletal
Papio anubis	NH.TAN.103			M	neumanni	Cercopithecidae	Neumann's Olive Baboon	A				CT	1 Apr 1939	Also known as Anubis Baboon	Mto Wambo,N Tanganyika	PCM	Wild-caught		3 pelvic bones separated, symphysis unfused	N	Skeletal
Papio anubis	ZD.1901.8.9.23			F		Cercopithecidae	Olive Baboon	A				CT	20/12/1899	P. furax. Iliac crest only partially fused	Kenya, Baringo, Rift Valley, 4000 feet	NHM	Wild-caught		3 pelvic bones separated, symphysis unfused	N	Skeletal
Papio anubis	ZE.1962.12.14.6			F		Cercopithecidae	Olive Baboon	A				CT	4/10/1960		Kenya, 10 miles W of Naro Moru, centrl Kenya, 6700 feet	NHM	Wild-caught		3 pelvic bones separated, symphysis unfused	N	Skeletal
Papio hamadryas	NH.SUD2.26			M		Cercopithecidae	Hamadryas Baboon	A				CT	1934-01-25		Eireirib/Red Sea Province	PCM	Wild-caught		3 pelvic bones separated, symphysis unfused	N	Skeletal
Papio hamadryas	ZD.1972.4494			M		Cercopithecidae	Hamadryas Baboon	A				CT			no data	NHM	Wild-caught		3 pelvic bones separated, symphysis unfused	N	Skeletal
Papio hamadryas	1932-572			M		Cercopithecidae	Hamadryas Baboon	A				Laser				MNHN	No records		Symphysis fused	Y	Skeletal
Papio hamadryas	PRI#7868		Study nº 2918	F		Cercopithecidae	Hamadryas Baboon	A	No recorded info						No recorded info	PRI	Captive		Not fused pubic symphysis	N	Cadaver in formaline
Papio hamadryas	PRI#8442		Study nº 2917	M		Cercopithecidae	Hamadryas Baboon	A	No recorded info						No recorded info	PRI	Captive		Not fused pubic symphysis	N	Cadaver in formaline
Papio hamadryas	NHMW-Zoo1-MAMM-32991			F		Cercopithecidae	Hamadryas Baboon	A				Surface				NHMW	Wild-caught		3 pelvic bones separated, symphysis unfused	N	Skeletal
Perodicticus potto	NH.MER35.193			F	edwardsi	Lorisidae	Potto	A				PQ	1935-09-13		Gadji/SW Batouri/Cameroon	PCM	Wild-caught		3 pelvic bones separated, symphysis unfused	N	Skeletal
Perodicticus potto	12433			F		Lorisidae	Potto	A				Surface				PRI	Captive		3 pelvic bones connected but symphysis not fused	N	Skeletal
Perodicticus potto	USNM-429536			F	potto	Lorisidae	Potto	A	1			CT	1968-10-11	Collected by Robbins, L. W.	Oda (Ghana)	NMNH	Wild-caught		3 pelvic bones separated, symphysis unfused	N	Skeletal
Perodicticus potto	MNHN-ZM-2004-405			M		Lorisidae	Potto	A				Laser				MNHN	No records		3 pelvic bones separated, symphysis unfused	N	Skeletal
Perodicticus potto	NHMW-Zoo1-MAMM-32674			M		Lorisidae	Potto	A				MicroCT	1979-11-30		North Nandi forest, Kenya	NHMW	Wild-caught		3 pelvic bones separated, symphysis unfused	N	Skeletal
Perodicticus potto	NH.CAM2.383			M	edwardsi	Lorisidae	Potto	A				PQ	1932-03-20		Lelo/Batouri/Cameroon	PCM	Wild-caught		3 pelvic bones connected, unfused symphysis	N	Skeletal
Perodicticus potto	NH.MER36.349			M	edwardsi	Lorisidae	Potto	A				PQ	1936-07-18		Lomie district, Cameroon	PCM	Wild-caught		3 pelvic bones separated, symphysis unfused	N	Skeletal
Perodicticus potto	ypm:vz:ypm mam 014898			M		Lorisidae	Potto	A				MicroCT				Yale University	Captive		Not fused pubic symphysis	N	Whole
Perodicticus potto	dlc:919m			M		Lorisidae	Potto	25	0.89			MicroCT			Morphosource - Duke Lemur Center	Duke Lemur Center	Captive		Not fused pubic symphysis	N	Frozen
Perodicticus potto	1953-186			M		Lorisidae	Potto	A				Checked visually in MNHN (Paris)				MNHN	No records		Not fused pubic symphysis	N	Skeletal
Perodicticus potto	1966-58			M		Lorisidae	Potto	A				Checked visually in MNHN (Paris)				MNHN	No records		Not fused pubic symphysis	N	Skeletal
Piliocolobus badius	MNHN-ZM-AC-1961-1018			F		Cercopithecidae	Preuss’s Red Colobus	A				Laser	4 Aug 1961		Sierra Leona	MNHN	Wild-caught		3 pelvic bones connected but symphysis not fused	N	Skeletal
Piliocolobus badius	MNHN-ZM-AC-1962-299			F		Cercopithecidae	Preuss’s Red Colobus	A				Laser				MNHN	No records		3 pelvic bones connected. Pubic symphysys starting to fuse from the centre-dorsal part of the symphysis	Y	Skeletal
Piliocolobus badius	MNHN-ZM-AC-1962-1394			F	temminckii	Cercopithecidae	Preuss’s Red Colobus	A				Laser		Collected by Bouet	Senegal	MNHN	Wild-caught		3 pelvic bones separated, symphysis unfused	N	Skeletal
Piliocolobus badius	MNHN-ZM-AC-1963-78			F		Cercopithecidae	Preuss’s Red Colobus	A				Laser				MNHN	No records		3 pelvic bones separated, symphysis unfused	N	Skeletal
Piliocolobus badius	ZD.1850.11.13.1			F	temminckii	Cercopithecidae	Preuss’s Red Colobus	A				MicroCT			no data, but likely wild-caught in the 19th century based on the code	NHM	Wild-caught		3 pelvic bones separated, symphysis unfused	N	Skeletal
Piliocolobus badius	NH.MER39.261			F	preussi	Cercopithecidae	Preuss’s Red Colobus	A				CT	0/06/1939		Ndokofass, NE of Yabassi, Cameroon	PCM	Wild-caught		3 pelvic bones separated, symphysis unfused	N	Skeletal
Piliocolobus badius	NH.MER39.265			F	preussi	Cercopithecidae	Preuss’s Red Colobus	A				CT	0/06/1939		Ndokofass, NE of Yabassi,Cameroon	PCM	Wild-caught		3 pelvic bones separated, symphysis unfused	N	Skeletal
Piliocolobus badius	1906.6.5.1			M		Cercopithecidae	Preuss’s Red Colobus	A				MicroCT		Indicated on the printed catalogue as Piliocolobus kirkii	Zanzibar	NHM	Wild-caught		3 pelvic bones separated, symphysis unfused	N	Skeletal
Piliocolobus badius	ZE.1968.7.25.1			M	tephrosceles	Cercopithecidae	Preuss’s Red Colobus	A				MicroCT			Tanganyika, Biharamulo, Sw of Lake Victoria, 4500 feet	NHM	Wild-caught		3 pelvic bones separated, symphysis unfused	N	Skeletal
Piliocolobus badius	ZD.1972.133			M	tephrosceles	Cercopithecidae	Preuss’s Red Colobus	A				MicroCT	1/10/1964		Uganda, Toro dstrict, 5000 feet	NHM	Wild-caught		3 pelvic bones separated, symphysis unfused	N	Skeletal
Piliocolobus badius	NH.MER39.290			M	preussi	Cercopithecidae	Preuss’s Red Colobus	A				CT	0/06/1939	Youngish	Ndokofass, NE of Yabassi, Cameroon	PCM	Wild-caught		3 pelvic bones separated, symphysis unfused	N	Skeletal
Pithecia monachus	1926.5.5.4			F		Pitheciidae	Geoffroy's Monk Saki	A				MicroCT	1925-09-26		Brasil, mazonas, Solimoes, R. Purus, Ayapuà	NHM	Wild-caught		3 pelvic bones connected but symphysis not fused	N	Skeletal
Pithecia monachus	1927.3.6.4			F		Pitheciidae	Geoffroy's Monk Saki	A				MicroCT	1926-09-10		Brasil, Amazonas, UpperSolimoes, Santa Rita	NHM	Wild-caught		3 pelvic bones connected but symphysis not fused	N	Skeletal
Pithecia monachus	1927.8.11.13			F		Pitheciidae	Geoffroy's Monk Saki	A				MicroCT	1925-03-02		Brasil, Amazonas, Middle Amazons, Paranà do Jacaré, Canabouca	NHM	Wild-caught		3 pelvic bones connected but symphysis not fused	N	Skeletal
Pithecia monachus	AMNH-187983			M		Pitheciidae	Geoffroy's Monk Saki	A				MicroCT	5 Sep 1912	Collected by Hans Bluntschli	Peru	AMNH	Wild-caught		3 pelvic bones connected but symphysis not fused	N	Skeletal
Pithecia monachus	1926.5.5.2			M		Pitheciidae	Geoffroy's Monk Saki	A				MicroCT	1925-10-07		Brasil, mazonas, Solimoes, R. Purus, Ayapuà	NHM	Wild-caught		3 pelvic bones connected by fused symphysis	Y	Skeletal
Pithecia monachus	1501			F		Pitheciidae	Geoffroy's Monk Saki	A				Surface				PRI	Captive		3 pelvic bones separated, symphysis unfused	N	Skeletal
Pithecia monachus	FMNH-70641			M		Pitheciidae	Geoffroy's Monk Saki	A				MicroCT	1952-03-01	Collected by P. Hershkovitz	Colombia	FMNH	Wild-caught		3 pelvic bones separated, symphysis unfused	N	Skeletal
Pongo pygmaeus	AS - 1531			M		Hominidae	Bornean orangutan	A				Checked visually in Anthropology Collection (Zürich)				Anthropology Collection (Zürich)	Wild-caught		Not fused pubic symphysis	N	Skeletal
Pongo pygmaeus	11444			F		Hominidae	Bornean orangutan	A				Checked visually in Anthropology Collection (Zürich)				Anthropology Collection (Zürich)	Captive	Sacrum attached to spine	Not fused pubic symphysis	N	Skeletal
Pongo pygmaeus	Satsuki (GAIN.37)			F		Hominidae	Bornean orangutan	42	67.8			CT			No records	DMM	Captive		3 pelvic bones connected	Y	Skeletal
Pongo pygmaeus	MNHN_ZM_AC-1952-99			M		Hominidae	Bornean orangutan	A				Laser				MNHN	No records		3 pelvic bones connected by fused symphysis	Y	Skeletal
Pongo pygmaeus	Pongo_WSC			F		Hominidae	Bornean orangutan	A				CT				William I. Sellers (University of Manchester)	Captive		Symphysis fused	Y	Whole
Pongo pygmaeus	2014-51			M		Hominidae	Bornean orangutan	A				Checked visually in MNHN (Paris)				MNHN	No records	A lot of bone activity and arthritis on spine. Probably captive	Symphysis fused	Y	Skeletal
Pongo pygmaeus	2015-2073			M		Hominidae	Bornean orangutan	A				Checked visually in MNHN (Paris)				MNHN	Captive	Sacrum in drawer 577. Called "Joey", kept at jardin de Plants, weight 60Kg	Not fused pubic symphysis	N	Skeletal
Pongo pygmaeus	MNHN-ZM-AC-1965-241			F		Hominidae	Bornean orangutan	A				Laser				MNHN	No records		3 pelvic bones separated, symphysis unfused	N	Skeletal
Pongo pygmaeus	ZD.1986.1103			F	pygmaeus	Hominidae	Bornean orangutan	A				CT			no info on provenance, but cited in 1862 and 1871, so prob wild-caught	NHM	Wild-caught		3 pelvic bones separated, symphysis unfused	N	Skeletal
Pongo pygmaeus	ZE.1948.7.6.1			F		Hominidae	Bornean orangutan	A				CT			no info	NHM	Prob. wild-caught		3 pelvic bones separated, symphysis unfused	N	Skeletal
Pongo pygmaeus	ZD.1973.1570			M		Hominidae	Bornean orangutan	A				CT			Captive, Jersey zoo (if the same as ZD.1973.1570)	NHM	Captive		3 pelvic bones separated, symphysis unfused	N	Skeletal
Pongo pygmaeus	ZD.1986.1097			M	pygmaeus	Hominidae	Bornean orangutan	A				CT			no info on provenance, but cited in 1862 and 1871, so prob wild-caught	NHM	Wild-caught		3 pelvic bones separated, symphysis unfused	N	Skeletal
Pongo pygmaeus	ZE.1948.9.9.2			M		Hominidae	Bornean orangutan	A				CT			no info	NHM	Prob. wild-caught		3 pelvic bones separated, symphysis unfused	N	Skeletal
Propithecus verreauxi	AMNH-170474			F		Indriidae	Sifaka	A				Surface				AMNH	No records		3 pelvic bones separated, symphysis unfused	N	Skeletal
Propithecus verreauxi	MNHN-ZM-AC-1961-61			F	coronatus	Indriidae	Sifaka	A				MicroCT			Madagascar	MNHN	Wild-caught		3 pelvic bones separated, symphysis unfused	N	Skeletal
Propithecus verreauxi	MNHN-ZM-AC-1981-770			F		Indriidae	Sifaka	A				MicroCT			Madagascar	MNHN	Wild-caught		3 pelvic bones separated, symphysis unfused	N	Skeletal
Propithecus verreauxi	AMNH-170489			M	verreauxi	Indriidae	Sifaka	A				MicroCT	1931-11-10	Collected by H. Bluntschli	Madagascar	AMNH	Wild-caught		3 pelvic bones separated, symphysis unfused	N	Skeletal
Propithecus verreauxi	MNHN-ZM-AC-1932-486			M		Indriidae	Sifaka	A				MicroCT				MNHN	No records		3 pelvic bones separated, symphysis unfused	N	Skeletal
Propithecus verreauxi	MNHN-ZM-AC-1939-330			M		Indriidae	Sifaka	A				MicroCT				MNHN	No records		3 pelvic bones separated, symphysis unfused	N	Skeletal
Saguinus oedipus	BE-RBINS-VER-MAM-12974			F		Callitrichidae	Cotton-top Tamarin	A				MicroCT	1959	Dead in captivity. Purchase Société de Zoologie d'Anvers		RBINS	No records		3 pelvic bones connected	N	Skeletal
Saguinus oedipus	BE-RBINS-VER-MAM-708C			M		Callitrichidae	Cotton-top Tamarin	A				MicroCT	1933	Dead in captivity. Purchase Société de Zoologie d'Anvers		RBINS	Captive		3 pelvic bones connected by fused symphysis	Y	Skeletal
Saguinus oedipus	NHMW-Zoo1-MAMM-57417			M		Callitrichidae	Cotton-top Tamarin	A	No records			MicroCT	Jun 1997	Privately owned	Unknown	NHMW	No records	Privately owned	3 pelvic bones connected, unfused symphysis	N	Skeletal
Saguinus oedipus	1891-1103	A-13.345		?		Callitrichidae	Cotton-top Tamarin	A				Checked visually in MNHN (Paris)				MNHN	Wild-caught	Also called A-13.345	Symphysis fused	Y	Skeletal
Saguinus oedipus	A-3950			?		Callitrichidae	Cotton-top Tamarin	A				Checked visually in MNHN (Paris)				MNHN	Wild-caught		Symphysis fused	Y	Skeletal
Saguinus oedipus	NHMW-Zoo1-MAMM-68145			F		Callitrichidae	Cotton-top Tamarin	5	0.46			MicroCT	2012-02-14	Born in Schönbrunn zoo 2006, died on 4 Feb 2011	Schönbrunn zoo	NHMW	Captive	~5yo when she died	3 pelvic bones separated, symphysis unfused	N	Skeletal
Saguinus oedipus	1948.5.12.2			M	oedipus	Callitrichidae	Cotton-top Tamarin	A				MicroCT			Colombia	NHM	Prob. wild-caught		L innominate and sacrum connected, R innominate separated	N	Skeletal
Saimiri sciureus	BE-RBINS-VER-MAM-12986			F		Cebidae	Squirrel monkey	A				MicroCT	17 Apr 1959	Dead in captivity. Purchase Société de Zoologie d'Anvers	Pernanbuco, Brazil	RBINS	Captive		3 pelvic bones connected, pubis fused	Y	Skeletal
Saimiri sciureus	A-13-347			F		Cebidae	Squirrel monkey	A				MicroCT				MNHN	No records		3 pelvic bones connected, pubis unfused	N	Skeletal
Saimiri sciureus	MNHN-ZM-AC-1880-1108			M		Cebidae	Squirrel monkey	A				MicroCT				MNHN	Wild-caught		3 pelvic bones connected, pubis fused or started fusing	Y	Skeletal
Saimiri sciureus	AMNH-188090			M	sciureus	Cebidae	Squirrel monkey	A				MicroCT	1912-06-04	Collected by Hans Bluntschli	Brazil	AMNH	Wild-caught		3 pelvic bones connected but symphysis not fused	N	Skeletal
Saimiri sciureus	FMNH-70650			M	macrodon	Cebidae	Squirrel monkey	A				MicroCT	1951-07-12	Collected by P. Hershkovitz	Huila, Acevedo, Colombia	FMNH	Wild-caught		3 pelvic bones connected, pubis unfused	N	Skeletal
Saimiri sciureus	USNM-397347			M		Cebidae	Squirrel monkey	A				MicroCT	No records		Unknown	NMNH	No records		3 pelvic bones connected but symphysis not fused	N	Skeletal
Saimiri sciureus	mcz:mamm:4245			M		Cebidae	Squirrel monkey	A				MicroCT				Morphosource - Museum of Comparative Zoology, Harvard Uni	Wild-caught		Not fused pubic symphysis	N	Cadaver
Saimiri sciureus	1981-606			M		Cebidae	Squirrel monkey	A				Checked visually in MNHN (Paris)				MNHN	No records	sacrum broken	Not fused pubic symphysis, but close to start fusion	N	Skeletal
Saimiri sciureus	2001-2061			M		Cebidae	Squirrel monkey	3.3				Checked visually in MNHN (Paris)				MNHN	Captive	age 3 years 4 months	Not fused pubic symphysis, but close to start fusion	N	Skeletal
Saimiri sciureus	2001-2060			F		Cebidae	Squirrel monkey	3.7				Checked visually in MNHN (Paris)				MNHN	Captive	age 3 years 9 months	Not fused pubic symphysis	N	Skeletal
Saimiri sciureus	NHMW-22730			F		Cebidae	Squirrel monkey	A				Surface				NHMW	No records		3 pelvic bones separated, symphysis unfused	N	Skeletal
Sapajus apella	ZC-24935			F		Cebidae	Tufted Capuchin	A				MicroCT	1959	Collected on an expedition to British Guiana in 1959	British Guiana	Oxford	Wild-caught		3 pelvic bones connected	Y	Skeletal
Sapajus apella	MNHN-ZM-AC-1880-1380			F		Cebidae	Tufted Capuchin	A				MicroCT				MNHN	No records		3 pelvic bones separated, symphysis unfused	N	Skeletal
Sapajus apella	FMNH-70606			M		Cebidae	Tufted Capuchin	A				MicroCT	1951-06-13	Collected by P. Hershkovitz	Huila, Acevedo, Colombia	FMNH	Wild-caught		3 pelvic bones separated, symphysis unfused	N	Skeletal
Sapajus apella	FMNH-95473			M		Cebidae	Tufted Capuchin	A	4			MicroCT	1961-11-24	Collected by H.A. Beatty	Suriname, Nickerie	FMNH	Wild-caught		3 pelvic bones separated, symphysis unfused	N	Skeletal
Sapajus apella	NHMW-Zoo1-MAMM-32999			F		Cebidae	Tufted Capuchin	>11	No record			MicroCT	1984-10-30	Captive. 30 Dec 1973 Helsinki Zoo, since May 29, 1984 Schönbrunn Zoo	Schönbrunn zoo	NHMW	Captive	At least ~11yo when she died	3 pelvic bones separated, symphysis unfused	N	Skeletal
Sapajus apella	ZMB_Mam_20285			F		Cebidae	Tufted Capuchin	A				MicroCT	1912	Collected by Pegers	Rio Samiria, Peru	MfN	Wild-caught		3 pelvic bones separated, symphysis unfused	N	Skeletal
Sapajus apella	4245			M		Cebidae	Tufted Capuchin	A				Surface				PRI	Captive		2 innominates connected by (upper) symphysis fused, sacrum separated	Y	Skeletal
Sapajus apella	7133			M		Cebidae	Tufted Capuchin	A				Surface				PRI	Captive		2 innominates connected by (upper) symphysis fused, sacrum separated	Y	Skeletal
Sapajus apella	11527			M		Cebidae	Tufted Capuchin	26	2023-04-03			Surface				PRI	Captive		2 innominates connected by (upper) symphysis fused, sacrum separated	Y	Skeletal
Semnopithecus entellus	MNHN-ZM-AC-1880-1141			F		Cercopithecidae	Hanuman langur	A				MicroCT		Collected by Alfred Duvaucel	India	MNHN	Wild-caught		3 pelvic bones connected but symphysis not fused	N	Skeletal
Semnopithecus entellus	MNHN-ZM-AC-1970-246			F		Cercopithecidae	Hanuman langur	A				MicroCT			India	MNHN	Wild-caught		3 pelvic bones separated, symphysis unfused due to broken pubis, but pubic symphysis fused	Y	Skeletal
Semnopithecus entellus	ZMB_Mam_73000			F		Cercopithecidae	Hanuman langur	A				MicroCT		Collected by Rolle	Sri Lanka	MfN	Wild-caught		3 pelvic bones separated, symphysis unfused	N	Skeletal
Semnopithecus entellus	BE-RBINS-VER-MAM-782			M		Cercopithecidae	Hanuman langur	A				MicroCT	1933	Purchase Société de Zoologie d'Anvers		RBINS	No records	Young adult. Iliac crest not fully fused, broken where not fused	3 pelvic bones connected with glue	N	Skeletal
Semnopithecus entellus	BE-RBINS-VER-MAM-8594			M		Cercopithecidae	Hanuman langur	A				MicroCT	1954	Purchase Société de Zoologie d'Anvers		RBINS	No records	Young adult. 3rd molar not out but pelvis looks fused	3 pelvic bones connected by fused symphysis	Y	Skeletal
Semnopithecus entellus	BE-RBINS-VER-MAM-39094			M		Cercopithecidae	Hanuman langur	A				MicroCT	2003	Donation Zoo D'Anvers		RBINS	Captive		3 pelvic bones separated, symphysis unfused	N	Skeletal
Symphalangus syndactylus	8546			F		Hylobatidae	Siamang	A				Checked visually in Anthropology Collection (Zürich)				Anthropology Collection (Zürich)	Captive		Symphysis fused	Y	Skeletal
Symphalangus syndactylus	1730			?		Hylobatidae	Siamang	A				Checked visually in Anthropology Collection (Zürich)				Anthropology Collection (Zürich)	No records		Not fused pubic symphysis	N	Skeletal
Symphalangus syndactylus	1725			M		Hylobatidae	Siamang	A				Checked visually in Anthropology Collection (Zürich)				Anthropology Collection (Zürich)	No records		Symphysis fused	Y	Skeletal
Symphalangus syndactylus	1733			F		Hylobatidae	Siamang	A				Checked visually in Anthropology Collection (Zürich)				Anthropology Collection (Zürich)	No records		Not fused pubic symphysis	N	Skeletal
Symphalangus syndactylus	AS 130			M		Hylobatidae	Siamang	A				Checked visually in Anthropology Collection (Zürich)				Anthropology Collection (Zürich)	Wild-caught		Symphysis fused	Y	Skeletal
Symphalangus syndactylus	1731			M		Hylobatidae	Siamang	A				Checked visually in Anthropology Collection (Zürich)				Anthropology Collection (Zürich)	Wild-caught		Symphysis fused	Y	Skeletal
Symphalangus syndactylus	11415			F		Hylobatidae	Siamang	A				Checked visually in Anthropology Collection (Zürich)				Anthropology Collection (Zürich)	Captive		Not fused pubic symphysis	N	Skeletal
Symphalangus syndactylus	ZMB MAM 38587			F		Hylobatidae	Siamang	A				MicroCT		Collected by W. Volz	Indonesia, Sumatra West	Museum fur Naturkunde (Berlin)	Wild-caught		3 pelvic bones separated, symphysis unfused	N	Skeletal
Symphalangus syndactylus	PRI#7992			F		Hylobatidae	Siamang	23	No recorded info			CT			Hirakawa Zoo	PRI	Captive		Symphysis fused - early stage	Y	Cadaver in formaline
Symphalangus syndactylus	PRI#8167			M		Hylobatidae	Siamang	A	No recorded info			CT			No info recorded	PRI	Captive		Symphysis fused - early stage	Y	Cadaver in formaline
Symphalangus syndactylus	PRI#10050			M		Hylobatidae	Siamang	A	No recorded info			CT			Kujukushima Zoo & Botanical Garden	DMM	Captive		Symphysis fused - late stage	Y	Fresh cadaver
Symphalangus syndactylus	MNH-2013a			F		Hylobatidae	Siamang	A				MicroCT	Aug 1889		Sumatra, Indonesia	MNH	Wild-caught		3 pelvic bones separated, symphysis unfused	N	Skeletal
Symphalangus syndactylus	PRI-10042			M		Hylobatidae	Siamang	9				Surface				PRI	Captive		2 innominates connected by fused symphysis	Y	Skeletal
Tarsius syrichta	1884-411			F		Tarsiidae	Philippine tarsier	A				Checked visually in MNHN (Paris)				MNHN	No records	One pubis broken	Not fused pubic symphysis	N	Skeletal
Theropithecus gelada	BE-RBINS-VER-MAM-8920			F		Cercopithecidae	Gelada	A				MicroCT	1955	Dead in captivity. Purchase Société de Zoologie d'Anvers		RBINS	Captive		3 pelvic bones connected, check if symphysis is fused	N	Skeletal
Theropithecus gelada	NHMW-Zoo1-MAMM-72725			F		Cercopithecidae	Gelada	A				MicroCT	3 March 2016		Herberstein Nature Park	NHMW	Captive		3 pelvic bones separated, symphysis unfused	N	Skeletal
Theropithecus gelada	MNHN_ZM_1963-58			M		Cercopithecidae	Gelada	A				Laser				MNHN	No records		3 pelvic bones separated, symphysis unfused	N	Skeletal
Theropithecus gelada	NHMW-Zoo1-MAMM-25197			M		Cercopithecidae	Gelada	14				MicroCT	9 Jan 1972	Animal trafficking. Arrived in Schönbrunn Zoo on May 9, 1961 through the van den Brink company (was about 2.5 - 3 years old at the time)	Schönbrunn zoo	NHMW	Captive	Rough calculation of its age = 3 yo when arrived in Schönbrunn + 11 years until ending up in the collect ~14yo	3 pelvic bones connected by fused symphysis	Y	Skeletal
Theropithecus gelada	PRI#7816			F		Cercopithecidae	Gelada	A	No recorded info			CT			No recorded info	PRI	Captive		Not fused pubic symphysis	N	Cadaver in formaline
Theropithecus gelada	PRI#7964			F		Cercopithecidae	Gelada	A	No recorded info			CT			No recorded info	PRI	Captive		Not fused pubic symphysis	N	Cadaver in formaline
Theropithecus gelada	PRI#8499			M		Cercopithecidae	Gelada	A	No recorded info			CT			No recorded info	PRI	Captive		Symphysis fused, at least on top	Y	Cadaver in formaline
Theropithecus gelada	1904-161			F		Cercopithecidae	Gelada	A				Checked visually in MNHN (Paris)				MNHN	No records		Not fused pubic symphysis	N	Skeletal
Theropithecus gelada	MNHN-ZM-AC-1934-252			F		Cercopithecidae	Gelada	A				Laser				MNHN	No records		R innominate and sacrum connected. L innominate separated, virtually articulated by Nicole	N	Skeletal
Theropithecus gelada	NHMW-Zoo1-MAMM-31053			M		Cercopithecidae	Gelada	A				MicroCT	23 Sep 1976	Animal trafficking and then captive	Schönbrunn zoo	NHMW	Captive	Animal trafficking, ended up in Schönbrunn Zoo	3 pelvic bones separated, symphysis unfused	N	Skeletal
Trachypithecus cristatus	BE-RBINS-VER-MAM-780			F		Cercopithecidae	Silvered leaf monkey	A				MicroCT	1933	Purchase Société de Zoologie d'Anvers		RBINS	Captive		Not fused pubic symphysis	N	Skeletal
Trachypithecus cristatus	PRI#8423		Study nº 2914	F		Cercopithecidae	Silvered leaf monkey	A	No recorded info			CT			No recorded info	PRI	Captive		Not fused pubic symphysis	N	Cadaver in formaline
Trachypithecus cristatus	PRI#8424		Study nº 2915	F		Cercopithecidae	Silvered leaf monkey	A	No recorded info			CT			No recorded info	PRI	Captive		Not fused pubic symphysis	N	Cadaver in formaline
Trachypithecus cristatus	ZMB_Mam_33664			F		Cercopithecidae	Silvered leaf monkey	A				MicroCT	19 Mar 1905	Collected by W. Volz	Indonesia, Hirangan, SO-Borneo	MfN	Wild-caught		3 pelvic bones separated, symphysis unfused	N	Skeletal
Trachypithecus cristatus	ZMB_Mam_33994(1)			F		Cercopithecidae	Silvered leaf monkey	A				MicroCT		Collected by W. Volz	Indonesia, Balbalan, Brandan, Sumatra	MfN	Wild-caught		3 pelvic bones separated, symphysis unfused	N	Skeletal
Trachypithecus cristatus	AMNH-106596			M		Cercopithecidae	Silvered leaf monkey	A				MicroCT	30 Aug 1936		Indonesia	AMNH	Wild-caught		3 pelvic bones separated, symphysis unfused	N	Skeletal
Trachypithecus cristatus	MNHN-ZM-AC-1877-18			M		Cercopithecidae	Silvered leaf monkey	A				MicroCT		Collected by Jules Harmand	Camboya	MNHN	Wild-caught		2 innominates connected by fused symphysis	Y	Skeletal
Trachypithecus cristatus	ZMB_Mam_42747			M		Cercopithecidae	Silvered leaf monkey	A				MicroCT	11 Apr 1905	Collected by J.J Menden	Indonesia, Tjitemboer, Java	MfN	Wild-caught		3 pelvic bones separated, symphysis unfused	N	Skeletal
Trachypithecus obscurus	ZD.1971.736			F		Cercopithecidae	Dusky leaf monkey	A				MicroCT	31/10/1967		Malaya, Bukit Merah, Perak	NHM	Wild-caught		3 pelvic bones separated, symphysis unfused	N	Skeletal
Trachypithecus obscurus	ZD.1971.732			M		Cercopithecidae	Dusky leaf monkey	A				MicroCT	4/10/1967		Malaya, Bukit Merah, Perak	NHM	Wild-caught		3 pelvic bones connected, symphysis partially fused (early stage)	Y	Skeletal
Trachypithecus obscurus	ZD.1971.728			M		Cercopithecidae	Dusky leaf monkey	A				MicroCT	4/10/1967		Malaya, Bukit Merah, Perak	NHM	Wild-caught		3 pelvic bones separated, symphysis unfused	N	Skeletal
Trachypithecus obscurus	ZD.1971.704			M		Cercopithecidae	Dusky leaf monkey	A				MicroCT	2/1/1967		Malaya, Changkat Tamboh, Kampong Gajah, Hilir, Perak	NHM	Wild-caught		3 pelvic bones connected, symphysis partially fused	Y	Skeletal
Trachypithecus obscurus	MNHN-ZM-AC-1871-20			F		Cercopithecidae	Dusky leaf monkey	A				Laser				MNHN	No records		3 pelvic bones separated, symphysis unfused	N	Skeletal
Trachypithecus obscurus	ZD.1971.710			F		Cercopithecidae	Dusky leaf monkey	A				MicroCT	29/11/1967		Malaya, Changkat Tamboh, Kampong Gajah, Hilir, Perak	NHM	Wild-caught		2 innominates connected by fused symphysis	Y	Skeletal
Trachypithecus obscurus	ZD.1971.724			F		Cercopithecidae	Dusky leaf monkey	A				MicroCT	1/6/1968		Malaya, Changkat Rambai, road to Kampong Gajah, Perak	NHM	Wild-caught		3 pelvic bones separated, symphysis unfused	N	Skeletal
Trachypithecus obscurus	12131			M		Cercopithecidae	Dusky leaf monkey	A				Surface				PRI	Captive		2 innominates connected by (upper) symphysis fused, sacrum separated	Y	Skeletal
Varecia variegata	MNHN-ZM-MO-2004-403			F		Lemuridae	Black and white ruffed lemur	A				Laser				MNHN	No records		3 pelvic bones separated, symphysis unfused	N	Skeletal
Varecia variegata	NHMW-Zoo1-MAMM-2099/B 3521			F		Lemuridae	Black and white ruffed lemur	A				MicroCT	12 Jan 1913	Animal traficking. Ended up in Schönbrunn zoo	Schönbrunn zoo	NHMW	Captive		3 pelvic bones separated, symphysis unfused	N	Skeletal
Varecia variegata	MNHN-ZM-2005-252			M		Lemuridae	Black and white ruffed lemur	A				MicroCT				MNHN	No records	Weird morphology	3 pelvic bones separated, symphysis unfused	N	Skeletal
Varecia variegata	amnh:mammals:m-201395			F		Lemuridae	Black and white ruffed lemur	A	No recorded info			MicroCT				Morphosource - AMNH Mammal Collection	Wild-caught	Adult, age estimated by M3 erupted	Not fused pubic symphysis	N	Cadaver in fluid
Varecia variegata	dlc:6205f			F		Lemuridae	Black and white ruffed lemur	A	2023-01-03			MicroCT			Morphosource - Duke Lemur Center	Duke Lemur Center	Captive	(Old) Adult, age estimated by M3 erupted.	Symphysis fused, at least on top	Y	Frozen
Varecia variegata	dlc:6311f			F		Lemuridae	Black and white ruffed lemur	29	2023-01-03			MicroCT			Morphosource - Duke Lemur Center	Duke Lemur Center	Captive	Adult, age estimated by M3 erupted.	Not fused pubic symphysis	N	Frozen
Varecia variegata	No recorded info	Gascal	PRI-CT nº 1508	M		Lemuridae	Black and white ruffed lemur	A	No recorded info			CT			DMM	Sapporo Maruyama Zoo	Captive		Symphysis fused - possibly late stage	Y	Frozen
Varecia variegata	1896-286			M		Lemuridae	Black and white ruffed lemur	A				Checked visually in MNHN (Paris)				MNHN	No records		Not fused pubic symphysis	N	Skeletal
Varecia variegata	A-3918			F		Lemuridae	Black and white ruffed lemur	A				Checked visually in MNHN (Paris)				MNHN	No records		Symphysis fused - early stage	Y	Skeletal
Varecia variegata	1934-596			?		Lemuridae	Black and white ruffed lemur	A				Checked visually in MNHN (Paris)				MNHN	Wild-caught	Collected on 30 Nov 1934, prob. wild	Not fused pubic symphysis, maybe starting to	N	Skeletal
Varecia variegata	1901-520			?		Lemuridae	Black and white ruffed lemur	A				Checked visually in MNHN (Paris)				MNHN	Wild-caught	soft tissue makes it difficult to see how much of the pubis is fused	Symphysis fused, at least on top	Y	Skeletal
Varecia variegata	AMNH 35561			M		Lemuridae	Black and white ruffed lemur	A				Surface	18 Aug 2014	Zoo	Zoo	AMNH	Captive	Very narrow morphology	3 pelvic bones separated, symphysis unfused	N	Skeletal
Varecia variegata	NHMW-Zoo1-MAMM-67851			M		Lemuridae	Black and white ruffed lemur	>23				MicroCT	2010-05-10	April 21, 1987 Cologne Zoo	Schönbrunn zoo	NHMW	Captive	At least 23yo when he died	3 pelvic bones separated, symphysis unfused	N	Skeletal
Varecia variegata	6093			M		Lemuridae	Black and white ruffed lemur	A				Surface				PRI	Captive		3 pelvic bones separated, symphysis unfused	N	Skeletal

## Sheet: Unknowable
In red: species removed in toto, as they included 50% or more of unknowable individuals.
Species	ID	Alternative ID if present	PRI nº (only if on DMM) Study nº (if not on DMM yet)	Sex	Subspecies	Subgroup (Family)	Common name	Age	Weight (kg)	Scan type (CT/MicroCT/PQ/Surface/Laser)	Date collection	Relevant information	Locality (if wild-caught)/ Zoo (if captive)	Source	Captive / Wild-caught	Comments on the specimen	Fusion symphysis	Fused or not	Type of specimen (Skeletal, Living, Cadaveric, Whole if not know if living at time of scan)
Alouatta seniculus	amnh:mammals:m-188009			M		Atelidae	Colombian red howler	A		MicroCT				Morphosource - AMNH Mammal Collection	Captive	M3 in occlusion, fused pelvis	Symphysis fused?	?	Cadaver in fluid
Aotus trivirgatus	PRI#10844	At54	PRI-CT nº 1322	M		Aotidae	Three-striped Night Monkey	12	1.03	CT			No recorded info	DMM	Captive		Symphysis fused?	?	Living
Ateles paniscus	12397			F		Atelidae	Spider monkey	A		Surface				PRI	Captive		3 pelvic bones connected by (fusing?) symphysis	?	Skeletal
Brachyteles arachnoides	AMNH-sbu:pga:SBU 8909			M		Atelidae	Southern muriqui	A		Surface				Ashley Hammond	No records		3 pelvic bones connected (glue or median bar?)	?	Skeletal
Brachyteles arachnoides	ZMB_Mam_36457			F		Atelidae	Southern muriqui	A		MicroCT	1916	Collected by Bresslow	Barreira, Brazil	MfN	Wild-caught		Not fused pubic symphysis?	N?	Skeletal
Cacajao calvus	NMRJ-2454			?		Pitheciidae	Red uakari	A		MicroCT				MNRJ	No records		Not possible to determine if joint is fused	?	Skeletal
Cercopithecus petaurista	PRI#8749		Study nº 2962	F		Cercopithecidae	Lesser spot-nosed guenon	A	No recorded info	CT			No recorded info	PRI	Captive	ID not visible on tag, number guessed from inventory of specimens in the bucket	Symphysis fused?	?	Cadaver in formaline
Cercopithecus petaurista	PRI#7882		Study nº 2951	M		Cercopithecidae	Lesser spot-nosed guenon	A	No recorded info	CT			No recorded info	PRI	Captive		Not good quality to determine if joint is fused	?	Cadaver in formaline
Cercopithecus petaurista	PRI#8776		Study nº 2961	M		Cercopithecidae	Lesser spot-nosed guenon	A	No recorded info	CT			No recorded info	PRI	Captive		Not good quality to determine if joint is fused. More likely unfused	N?	Cadaver in formaline
Cercopithecus petaurista	PRI#7881		Study nº 2952	F		Cercopithecidae	Lesser spot-nosed guenon	A	No recorded info	CT			No recorded info	PRI	Captive		Not fused pubic symphysis?	N?	Cadaver in formaline
Chlorocebus aethiops	PRI#7804		Study nº 2966	F		Cercopithecidae	Vervet monkey	A	No recorded info	CT			No recorded info	PRI	Captive		Not possible to determine if joint is fused	?	Cadaver in formaline
Chlorocebus aethiops	PRI#7802		Study nº 2912	M		Cercopithecidae	Vervet monkey	A	No recorded info	CT			No recorded info	PRI	Captive		Not possible to determine if joint is fused	?	Cadaver in formaline
Galago senegalensis	PRI#9135		Study nº 2927	M		Galagidae	Bushbaby	A	0.174	CT			PRI	No recorded info	Captive		Symphysis fused - early stage?	?	Cadaver in formaline
Galagoides demidoff	NH.MER32.39			M		Galagidae	Demidoff's Dwarf Galago	A		PQ	1932-05-13		Lelo/Batouri district/Cameroon	PCM (Sasakawa)	Wild-caught		Not possible to determine if joint is fused	?	Skeletal
Galagoides demidoff	NH.MER32.220			M		Galagidae	Demidoff's Dwarf Galago	A		PQ	1932-06-18		Kanyol/Batouri district/Cameroon	PCM (Sasakawa)	Wild-caught		Not possible to determine if joint is fused	?	Skeletal
Galagoides demidoff	NH.MER32.69			M		Galagidae	Demidoff's Dwarf Galago	A		PQ?	1932-05-26	Part of the pubis missing	Lumbindu/Batouri/Cameroon	PCM (Sasakawa)	Wild-caught		Not possible to determine if joint is fused	?	Skeletal
Galagoides demidoff	NH.MER32.359			F		Galagidae	Demidoff's Dwarf Galago	A		PQ	1932-07-10		Meyoss/Batouri District/Cameroon	PCM (Sasakawa)	Wild-caught		Not possible to determine if joint is fused	?	Skeletal
Galagoides demidoff	NH.MER35.85			F		Galagidae	Demidoff's Dwarf Galago	A		PQ	1935-05-07		Batouri/Lomie/Cameroon	PCM (Sasakawa)	Wild-caught		Not possible to determine if joint is fused	?	Skeletal
Galagoides demidoff	NH.MER32.70			F		Galagidae	Demidoff's Dwarf Galago	A		PQ	1932-05-26		Yamsamba/Batouri/Cameroon	PCM (Sasakawa)	Wild-caught		L inn and sacrum connected, R inn separated	N	Skeletal
Galagoides demidoff	amnh:mammals:m-50984			F		Galagidae	Demidoff's Dwarf Galago	A		MicroCT				Morphosource	Captive	https://emu-prod.amnh.org/db/emuwebamnh/Display.php?i=3	Not fused pubic symphysis	N	Fluid
Galagoides demidoff	amnh:mammals:m-86940			F?		Galagidae	Demidoff's Dwarf Galago	A		MicroCT				Morphosource	Captive	https://emu-prod.amnh.org/db/emuwebamnh/Display.php?i=3	Not fused pubic symphysis	N	Fluid
Gorilla beringei	RMCA 8607			F		Hominidae	Mountain Gorilla	A		Surface				RMCA (Martin Haeusler)	Wild-caught		Not possible to determine if joint is fused	?	Skeletal
Gorilla gorilla	6884			M		Hominidae	Western Lowland Gorilla	A		Checked visually in Anthropology Collection (Zürich)				Anthropology Collection (Zürich)	Wild		Not fused pubic symphysis?	?	Skeletal
Gorilla gorilla	6878			M		Hominidae	Western Lowland Gorilla	A		Checked visually in Anthropology Collection (Zürich)				Anthropology Collection (Zürich)	Wild		Not fused pubic symphysis?	?	Skeletal
Hapalemur griseus	dlc:1323f			F		Lemuridae	Gray bamboo lemur	1	0.69	MicroCT			Morphosource - Duke Lemur Center	DLC	Captive		Upper pubic symphyseal synostosis?	?	Frozen
Hapalemur griseus	dlc:1360f			F		Lemuridae	Gray bamboo lemur	12	0.66	MicroCT			Morphosource - Duke Lemur Center	DLC	Captive		Touching pubic bones or fused?	?	Frozen
Hapalemur griseus	dlc:1311m			M		Lemuridae	Gray bamboo lemur	14	0.73	MicroCT			Morphosource - Duke Lemur Center	DLC	Captive		Partial pubic symphyseal synostosis?	?	Frozen
Hapalemur griseus	dlc:1333m			M		Lemuridae	Gray bamboo lemur	20	0.89	MicroCT			Morphosource - Duke Lemur Center	DLC	Captive		Symphysis fused - early stage	Y?	Frozen
Hapalemur griseus	dlc:1359m			M		Lemuridae	Gray bamboo lemur	12	0.74	MicroCT			Morphosource - Duke Lemur Center	DLC	Captive		Touching pubic bones	N?	Frozen
Hapalemur griseus	dlc:1313f			F		Lemuridae	Gray bamboo lemur	20	0.55	MicroCT			Morphosource - Duke Lemur Center	DLC	Captive		Not fused pubic symphysis?	N	Frozen
Hylobates lar	1880-1168			?		Hylobatidae	White-handed gibbon	A		Checked visually in MNHN (Paris)				MNHN	No info	Collected by Alfred Duvaucel (meaning wild?)	Not possible to determine if joint is fused	?	Skeletal
Hylobates lar	PRI#7863	No info	Study nº 2939	F		Hylobatidae	White-handed gibbon	A	2023-05-05	CT			No info recorded	PRI	Captive		Symphysis fused - early stage?	?	Cadaver in formaline
Hylobates lar	PRI#9458	Kuro	PRICT-462	M		Hylobatidae	White-handed gibbon	33	2023-05-09	CT			Fukuchiyama City Zoo	DMM	Captive		Symphysis fused - early stage?	?	Frozen
Lagothrix lagotricha	BE-RBINS-VER-MAM-4025			F		Atelidae	Common woolly monkey	A		CT	1943	Dead in captivity		RBINS	Captive		Symphysis fused - early stage?	?	Skeletal
Leontopithecus rosalia	A-13374			?		Callitrichidae	Golden Lion Tamarin	A		Checked visually in MNHN (Paris)				MNHN	No records		Not possible to determine if joint is fused	?	Skeletal
Mandrillus sphinx	1878-339			F		Cercopithecidae	Mandrill	A		Checked visually in MNHN (Paris)				MNHN	No records		Not possible to determine if joint is fused	?	Skeletal
Microcebus murinus	921BAC			F		Lemuridae	Mouse lemur	4.42	0.136	MicroCT				MNHN	Captive		Not possible to determine if joint is fused	?	Whole
Microcebus murinus	989EB			F		Lemuridae	Mouse lemur	4.7	0.118	MicroCT				MNHN	Captive		Not possible to determine if joint is fused	?	Whole
Miopithecus talapoin	ZD.1977.862			F		Cercopithecidae	Talapoin	A		MicroCT			no data	NHM (UCL)	No records		Not possible to determine if joint is fused	?	Skeletal
Mirza zaza	dlc:373f			F		Cheirogaleidae	Northern giant mouse lemur	5	0.29	MicroCT			Morphosource - Duke Lemur Center	DLC	Captive		Not possible to determine if joint is fused	?	Frozen
Nycticebus coucang	BE-RBINS-VER-MAM-14214			M		Lorisidae	Sunda Slow Loris	A		MicroCT	1964	Dead in captivity. Purchase Société de Zoologie d'Anvers		RBINS	Captive		Not possible to determine if joint is fused	?	Skeletal
Nycticebus coucang	PRI#7760		Study nº 2908	M		Lorisidae	Slow loris	A	No recorded info	CT			PRI	DMM	Captive		Symphysis fused - early stage?	?	Cadaver in formaline
Otolemur crassicaudatus	PRI#7770		PRI-CT nº 849	M		Galagidae	Brown greater galago	A	No recorded info	CT			Tennoji Zoo	DMM - KUPRI	Captive			?	Cadaver in formaline
Pan troglodytes	AS - 1595			M		Hominidae	Chimpanzee	A		Checked visually in Anthropology Collection (Zürich)				Anthropology Collection (Zürich)	Wild		Not fused pubic symphysis?	?	Skeletal
Pan troglodytes	AS - 1784			F		Hominidae	Chimpanzee	A		Checked visually in Anthropology Collection (Zürich)				Anthropology Collection (Zürich)	Captive		Symphysis fused?	?	Skeletal
Papio hamadryas	PRI#7785	Pph34	Study nº 2919	F		Cercopithecidae	Hamadryas Baboon	A	No recorded info	CT			Kyoto University Primate Research Institute	PRI	Captive		Not possible to determine if joint is fused	?	Cadaver in formaline
Saguinus oedipus	PRI#7820	SGo195	Study nº 2969	F		Callitrichidae	Cotton-top tamarin	6	No recorded info	CT			Kyoto Univ Primate Research Institute	PRI	Captive		Symphysis fused?	?	Cadaver in formaline
Saguinus oedipus	PRI#7819	SGo196	Study nº 2968	M		Callitrichidae	Cotton-top tamarin	6	No recorded info	CT			Kyoto Univ Primate Research Institute	PRI	Captive		Symphysis fused?	?	Cadaver in formaline
Sapajus apella	PRI#7826		Study nº 2957	M		Cebidae	Tufted capuchin	A	No recorded info	CT			No recorded info	PRI	Captive		Symphysis fused - early stage?	?	Cadaver in formaline
Sapajus apella	PRI#7827		Study nº 2956	M		Cebidae	Tufted capuchin	A	No recorded info	CT			No recorded info	PRI	Captive		Symphysis fused - early stage?	?	Cadaver in formaline
Semnopithecus entellus	PRI#8321		Study nº 2947	F		Cercopithecidae	Hanumann langur	A	No recorded info	CT			No recorded info	PRI	Captive		Not possible to determine if joint is fused	?	Cadaver in formaline
Symphalangus syndactylus	usnm:mammals:143579			F		Hylobatidae	Siamang	A	9.29 kg	Laser	1905-11-19	Collected by W. L. Abbott	Indonesia, Sumatra	Morphosource	Wild-caught	Model oversmoothed	Not possible to determine if joint is fused	?	Skeletal
